# Supplementary material for: Alpha-tocopherol in intravenous lipid emulsions imparts hepatic protection in a murine model of hepatosteatosis induced by the enteral administration of a parenteral nutrition solution
Source: PLoS One. 2019 Jul 11;14(7):e0217155. doi: 10.1371/journal.pone.0217155 (PMC6622470; doi:10.1371/journal.pone.0217155)
Supplement: S3 Fig — Sheet 1: Murine masses over the course of the 19-day experiment that were utilized to generate Fig 1A. Sheet 2: Murine masses and organ masses on Day 19 of the experiment at euthanasia that were utilized to generate Fig 1B. (XLSX) [file pone.0217155.s003.xlsx]

## Sheet: Body Masses
Figure 1A Body Masses
Day	1	3	5	7	9	11	13	15	17	19
Chow
1-1	24.6	24.7	24.9	24.9	24.9	25.3	25.3	25	25.1	26
1-2	24.4	24.3	24.5	24.8	24.5	25.2	25.5	25.5	25.6	26.6
1-3	25.1	25.6	25.7	25.9	26	26.8	26.9	27.2	27.1	27.8
1-4	28.2	28.6	28.8	28.8	29	29.9	29.9	29.9	29.9	30.8
1-5	23	23	23.4	23.9	24.2	24.3	24.8	25	25.1	25.8
2-1	24.7	25.5	25.3	25.6	24	26	26.7	26.6	26.4	27.4
2-2	22.6	23.2	23.4	24.2	25.5	24.8	25.2	25.6	25.5	26.2
2-3	24.3	24.6	24.7	24.9	25.5	25	26.3	26.5	26.5	26.9
2-4	24.9	25.3	24.8	25.6	25.7	25	27.1	27	26.7	27.2
2-5	23.4	23.5	23.9	23.6	23.5	22.7	24.1	24.4	24.6	25.4
PN S
3-1	25.3	25.1	25.1	25.7	25.1	25.3	25.8	25.8	25.9	26.2
3-2	23.1	23.2	23.5	23.3	23.5	23.6	24	24	24.6	24
3-3	23	22.7	23.2	23.6	23.5	23.9	23.5	24.1	24.4	24.4
4-4	26	25.9	26.5	25.8	26.3	26.4	26.8	26.7	27	27.2
4-5	25.5	25.1	25	25.3	25	24.8	25.4	25.4	25.6	25.7
5-1	23.2	22.7	22.9	23.3	23	24	23.9	23.9	24.1	24.7
5-2	24.3	23.4	23.5	23.8	23.4	23.5	24.4	23.8	24.3	24.3
5-3	23.8	22.9	22.6	23.3	23	23.5	23.6	24.1	24.1	24
6-4	22.9	21.9	22.2	22.2	23.1	22.7	23.3	24	23.9	24.1
6-5	24	23.6	23.8	24.4	24.5	25.3	25.6	26.2	26	26
PN FO
7-1	25.4	24.5	25.2	25.5	25.8	25.6	26.7	26.7	26.7	27.1
7-2	23	22.7	23.2	23.4	23.8	24.2	24.4	25.1	25.5	25
7-3	24.3	23.3	23.5	24	24.5	24.3	25.7	25.9	25.3	25.9
8-4	23.7	22.7	23.5	23.3	23.9	23.2	23.7	24.2	23.6	24.5
8-5	21.2	19.9	19.8	20.7	21	21.2	21.6	21.9	22.2	23.1
9-1	22.7	21.5	21.9	22.6	23.9	24.1	25.3	24.9	24.8	25.7
9-2	23.5	23	23.4	24.1	24.3	24.9	25.3	25.4	25.1	26.2
9-3	24.3	23.7	24.3	24.9	25.2	25.5	26	25.9	26.5	26.3
10-4	23.6	20.7	21.1	21.2	21.9	23.3	25.2	25.6	26.1	26.5
10-5	24.2	23.8	24.1	24.6	25.1	25.3	26.1	26.2	27.1	26.8
PN FO P
11-1	21.9	20.2	21.3	21.5	22.5	22.7	23.7	23.8	24.1	24.2
11-2	19.2	17.1	17.7	18	18.2	18.8	19.6	20.2	19.7	20.4
11-3	22.8	21	21.7	22	22.3	22.6	23.4	23.6	23.3	23.6
12-4	23.6	22.5	22.9	22.6	23.3	23.2	24.3	24.5	24.4	24.6
12-5	24.7	23.8	24	24.1	24.4	25.4	26.4	27.3	27	26.8
13-1	24.6	23.5	24.3	24.7	24.8	25.4	25.7	25.6	24.7	25.2
13-2	22.9	22.4	22.8	23.2	23.5	23.6	24.4	24.1	23.9	24.4
13-3	24.5	23.6	24.8	25	25.2	25.4	26.3	26.5	26.4	26.7
14-4	25.9	25.2	25.5	25.4	26.3	26.1	27.5	27.4	27.6	27.4
14-5	23.8	22.8	22.7	22.8	23.2	23.3	23.7	24	24	24.4
PN SO
15-1	25.3	25.5	26.1	26.4	26.4	26	27	27	27.6	27.9
15-2	25.3	25	24.8	25	24.4	24.6	25.2	25.5	25.8	26.2
15-3	25.1	25.2	26	25.6	26.3	26.5	26.7	27.4	27.8	28.1
16-4	23.8	23.2	24.2	24	23.9	23.8	23.6	23.3	23.9	24.2
16-5	21.6	20.3	20.6	20.8	21.5	20.5	21.2	21.3	21.5	22.2
17-1	27.7	27.2	28.4	28.3	28.5	28.3	28.7	30.2	29.8	30.3
17-2	22.1	22.1	22.3	22.9	22.8	22.6	23.2	24	23.5	23.8
17-3	25.7	25.8	26.7	27.8	27	27.1	26.8	28.3	28.1	28.5
18-4	26.9	27	26.9	27.1	27.9	27.2	27.7	28	27.9	28.5
18-5	24.1	24	24.2	24.2	25.2	24.3	24.7	25.2	25.3	25.5
PN SO AT
19-1	25.8	25.1	25.3	26.2	26.4	26.5	26.6	27.5	27.7	27.4
19-2	23.1	23	22.6	23	23.7	23.6	24.4	24.8	25.4	24.9
19-3	25.8	25.1	24.7	25.8	25.6	26.2	26.5	27.3	27.3	27.1
20-4	26.9	26.2	26.4	27	26.3	26.4	27	27.1	27.5	27.7
20-5	25.5	25.1	25.6	25.6	25.8	25.2	25.7	25.9	26.2	26.3
21-1	20.3	20.3	20.1	20.8	21.3	20.2	20.8	21.4	21.9	22.1
21-2	24.3	23.8	23.2	24	23.6	23.7	24.1	24.5	24.9	25.3
21-3	23.7	22.8	23	23.1	23.8	23.9	24.8	25.1	25.2	25.5
22-4	27.1	26	26.1	26.5	27.1	27.1	27.2	27.5	27.9	27.7
22-5	24.6	24.1	24.3	24.8	24.8	24.5	24.9	23.4	26	26

## Sheet: Organ mass to body mass ratio
Organ mass to body mass ratio on Day 19
	Body Mass	Liver Mass	Liver Mass to body mass ratio	Spleen Mass	Spleen Mass to body mass ratio	Kidney mass	Kidney mass to body mass ratio
Chow
1-1	26	1.117	0.0429615	0.069	0.00265385	0.165	0.00634615
1-2	26.6	1.215	0.0456767	0.076	0.00285714	0.157	0.00590226
1-3	27.8	1.3	0.0467626	0.083	0.00298561	0.187	0.00672662
1-4	30.8	1.343	0.0436039	0.083	0.00269481	0.103	0.00334416
1-5	25.8	1.137	0.0440698	0.084	0.00325581	0.173	0.00670543
2-1	27.4	1.218	0.0444526	0.076	0.00277372	0.183	0.00667883
2-2	26.2	0.87	0.0332061	0.115	0.00438931	0.178	0.00679389
2-3	26.9	1.253	0.0465799	0.08	0.00297398	0.117	0.00434944
2-4	27.2	1.229	0.0451838	0.119	0.004375	0.192	0.00705882
2-5	25.4	1.113	0.0438189	0.07	0.00275591	0.175	0.00688976
PN S
3-1	26.2	1.068	0.0407634	0.115	0.00438931	0.147	0.00561069
3-2	24	0.906	0.03775	0.065	0.00270833	0.13	0.00541667
3-3	24.4	0.907	0.0371721	0.089	0.00364754	0.122	0.005
4-4	27.2	1.081	0.0397426	0.062	0.00227941	0.151	0.00555147
4-5	25.7	1.014	0.0394553	0.062	0.00241245	0.137	0.00533074
5-1	24.7	1.223	0.0495142	0.066	0.00267206	0.139	0.00562753
5-2	24.3	1.275	0.0524691	0.116	0.00477366	0.144	0.00592593
5-3	24	0.903	0.037625	0.053	0.00220833	0.13	0.00541667
6-4	24.1	1.151	0.0477593	0.06	0.00248963	0.126	0.00522822
6-5	26	1.167	0.0448846	0.127	0.00488462	0.136	0.00523077
PN FO
7-1	27.1	1.171	0.0432103	0.103	0.00380074	0.155	0.00571956
7-2	25	1.086	0.04344	0.123	0.00492	0.13	0.0052
7-3	25.9	1.217	0.0469884	0.112	0.00432432	0.105	0.00405405
8-4	24.5	1.165	0.047551	0.12	0.00489796	0.126	0.00514286
8-5	23.1	1.108	0.0479654	0.11	0.0047619	0.148	0.00640693
9-1	25.7	1.218	0.047393	0.123	0.00478599	0.132	0.00513619
9-2	26.2	1.279	0.0488168	0.111	0.00423664	0.141	0.00538168
9-3	26.3	1.244	0.0473004	0.117	0.00444867	0.158	0.0060076
10-4	26.5	1.408	0.0531321	0.085	0.00320755	0.142	0.00535849
10-5	26.8	1.312	0.0489552	0.086	0.00320896	0.156	0.0058209
PN FO P
11-1	24.2	1.169	0.0483058	0.087	0.00359504	0.134	0.00553719
11-2	20.4	1.141	0.0559314	0.074	0.00362745	0.116	0.00568627
11-3	23.6	1.093	0.0463136	0.121	0.00512712	0.131	0.00555085
12-4	24.6	1.181	0.0480081	0.094	0.00382114	0.137	0.00556911
12-5	26.8	1.21	0.0451493	0.112	0.0041791	0.163	0.00608209
13-1	25.2	1.106	0.0438889	0.094	0.00373016	0.156	0.00619048
13-2	24.4	1.223	0.050123	0.094	0.00385246	0.146	0.00598361
13-3	26.7	1.153	0.0431835	0.108	0.00404494	0.175	0.00655431
14-4	27.4	1.341	0.0489416	0.116	0.00423358	0.168	0.00613139
14-5	24.4	1.196	0.0490164	0.113	0.00463115	0.142	0.00581967
PN SO
15-1	27.9	1.079	0.0386738	0.066	0.00236559	0.152	0.00544803
15-2	26.2	1.033	0.0394275	0.121	0.00461832	0.135	0.00515267
15-3	28.1	1.226	0.0436299	0.059	0.00209964	0.155	0.00551601
16-4	24.2	1.037	0.0428512	0.067	0.0027686	0.129	0.00533058
16-5	22.2	0.871	0.0392342	0.088	0.00396396	0.137	0.00617117
17-1	30.3	1.413	0.0466337	0.111	0.00366337	0.157	0.00518152
17-2	23.8	0.933	0.0392017	0.059	0.00247899	0.118	0.00495798
17-3	28.5	1.19	0.0417544	0.068	0.00238596	0.153	0.00536842
18-4	28.5	1.123	0.0394035	0.089	0.00312281	0.213	0.00747368
18-5	25.5	0.945	0.0370588	0.112	0.00439216	0.14	0.0054902
PN SO AT
19-1	27.4	1.063	0.0387956	0.113	0.00412409	0.171	0.00624088
19-2	24.9	1.256	0.0504418	0.067	0.00269076	0.137	0.00550201
19-3	27.1	0.976	0.0360148	0.064	0.00236162	0.138	0.00509225
20-4	27.7	1.156	0.0417329	0.068	0.00245487	0.155	0.00559567
20-5	26.3	0.962	0.0365779	0.07	0.0026616	0.145	0.00551331
21-1	22.1	0.914	0.0413575	0.123	0.00556561	0.113	0.00511312
21-2	25.3	1.145	0.0452569	0.113	0.0044664	0.138	0.00545455
21-3	25.5	1.066	0.0418039	0.054	0.00211765	0.133	0.00521569
22-4	27.7	1.165	0.0420578	0.114	0.00411552	0.163	0.00588448
22-5	26	1.007	0.0387308	0.06	0.00230769	0.159	0.00611538
