# Supplementary material for: Alpha-tocopherol in intravenous lipid emulsions imparts hepatic protection in a murine model of hepatosteatosis induced by the enteral administration of a parenteral nutrition solution
Source: PLoS One. 2019 Jul 11;14(7):e0217155. doi: 10.1371/journal.pone.0217155 (PMC6622470; doi:10.1371/journal.pone.0217155)
Supplement: S4 Fig — Each sheet filled in contains the data for a single sample (as named in the sheet title). Areas under the peak curves supplied by the core facility running the samples were entered and normalized to the response for fatty acid 17:0 (Column D). These values were used to calculate the mass of each fatty acid within the sample (Column G) and the percent distribution of each fatty acid (Column L). The percent distribution of fatty acids is which is shown in Fig 2B and 2C. Triene to tetraene ratio (Fig 2A) was calculated by dividing the mass of mead acid (20:3w9) to arachidonic acid (20:4w6), this calculation appears in cell C41 of each sheet. (XLS) [file pone.0217155.s004.xls]

## Sheet: Percent-Indi
Serum	Group
nm/ml	n1	n2	n3	n4	n5	EA	Stdev		n1	n2	n3	n4	n5	EB	stdev		n1	n2	n3	n4	n5	EC	stdev		n1	n2	n3	n4	n5	ED	stdev		n1	n2	n3	n4	n5	EE	stdev	EF	n1	n2	n3	n4	n5	EF	stdev
120	0	0	0	#DIV/0!	#DIV/0!	#DIV/0!	#DIV/0!	120	0	0	0	#DIV/0!		#DIV/0!	#DIV/0!	120	0	0	0	#DIV/0!	#DIV/0!	#DIV/0!	#DIV/0!	120	0	0	0	#DIV/0!	#DIV/0!	#DIV/0!	#DIV/0!	120	0	0	0	#DIV/0!	#DIV/0!	#DIV/0!	#DIV/0!	0.5	0	0	0	#DIV/0!	#DIV/0!	#DIV/0!	#DIV/0!
140	0.596124	0.471189	0.375126	#DIV/0!	#DIV/0!	#DIV/0!	#DIV/0!	140	0.635875	0.641378	0.676794	#DIV/0!		#DIV/0!	#DIV/0!	140	0.644114	0.69363	0.694258	#DIV/0!	#DIV/0!	#DIV/0!	#DIV/0!	140	0.664933	0.558404	0.513765	#DIV/0!	#DIV/0!	#DIV/0!	#DIV/0!	140	0.672363	0.647603	0.542238	#DIV/0!	#DIV/0!	#DIV/0!	#DIV/0!	0.583333	0.948178	0.595353	0.655988	#DIV/0!	#DIV/0!	#DIV/0!	#DIV/0!
150	0	0	0.264404	#DIV/0!	#DIV/0!	#DIV/0!	#DIV/0!	150	0	0	0	#DIV/0!		#DIV/0!	#DIV/0!	150	0	0	0	#DIV/0!	#DIV/0!	#DIV/0!	#DIV/0!	150	0	0	0	#DIV/0!	#DIV/0!	#DIV/0!	#DIV/0!	150	0	0	0	#DIV/0!	#DIV/0!	#DIV/0!	#DIV/0!	0.625	0	0	0	#DIV/0!	#DIV/0!	#DIV/0!	#DIV/0!
160	24.5589	28.808	28.0201	#DIV/0!	#DIV/0!	#DIV/0!	#DIV/0!	160	29.7479	28.6716	20.3495	#DIV/0!		#DIV/0!	#DIV/0!	160	26.4199	34.1638	26.5473	#DIV/0!	#DIV/0!	#DIV/0!	#DIV/0!	160	25.0603	26.2118	26.1217	#DIV/0!	#DIV/0!	#DIV/0!	#DIV/0!	160	29.6871	23.2368	25.319	#DIV/0!	#DIV/0!	#DIV/0!	#DIV/0!	0.666667	32.0841	28.9131	24.8439	#DIV/0!	#DIV/0!	#DIV/0!	#DIV/0!
161	2.73739	1.98824	2.21995	#DIV/0!	#DIV/0!	#DIV/0!	#DIV/0!	161	7.28177	8.32965	6.05951	#DIV/0!		#DIV/0!	#DIV/0!	161	6.3654	6.34259	4.44065	#DIV/0!	#DIV/0!	#DIV/0!	#DIV/0!	161	5.65127	5.71188	4.59069	#DIV/0!	#DIV/0!	#DIV/0!	#DIV/0!	161	6.1505	5.05087	4.54991	#DIV/0!	#DIV/0!	#DIV/0!	#DIV/0!	0.667361	5.21818	5.39416	4.87882	#DIV/0!	#DIV/0!	#DIV/0!	#DIV/0!
180	14.1156	15.4028	13.8266	#DIV/0!	#DIV/0!	#DIV/0!	#DIV/0!	180	15.6538	14.5481	13.6921	#DIV/0!		#DIV/0!	#DIV/0!	180	10.7901	17.1017	18.5984	#DIV/0!	#DIV/0!	#DIV/0!	#DIV/0!	180	14.076	10.5451	16.4024	#DIV/0!	#DIV/0!	#DIV/0!	#DIV/0!	180	14.6521	14.9581	13.7712	#DIV/0!	#DIV/0!	#DIV/0!	#DIV/0!	0.75	14.6327	14.8401	16.2092	#DIV/0!	#DIV/0!	#DIV/0!	#DIV/0!
18:1w9	13.0757	12.7864	12.4029	#DIV/0!	#DIV/0!	#DIV/0!	#DIV/0!	18:1w9	18.316	24.314	27.1214	#DIV/0!		#DIV/0!	#DIV/0!	18:1w9	19.297	13.3134	17.0209	#DIV/0!	#DIV/0!	#DIV/0!	#DIV/0!	18:1w9	21.7202	18.5463	19.8671	#DIV/0!	#DIV/0!	#DIV/0!	#DIV/0!	18:1w9	19.2647	20.3297	17.6327	#DIV/0!	#DIV/0!	#DIV/0!	#DIV/0!	18:1w9	13.2541	18.8644	19.926	#DIV/0!	#DIV/0!	#DIV/0!	#DIV/0!
18:1w7	0.992899	1.13789	1.06789	#DIV/0!	#DIV/0!	#DIV/0!	#DIV/0!	18:1w7	3.53403	4.99717	5.72696	#DIV/0!		#DIV/0!	#DIV/0!	18:1w7	1.86026	1.65058	1.58106	#DIV/0!	#DIV/0!	#DIV/0!	#DIV/0!	18:1w7	1.67994	1.477	1.56321	#DIV/0!	#DIV/0!	#DIV/0!	#DIV/0!	18:1w7	3.22747	3.2849	2.71527	#DIV/0!	#DIV/0!	#DIV/0!	#DIV/0!	18:1w7	1.04221	2.57657	2.93708	#DIV/0!	#DIV/0!	#DIV/0!	#DIV/0!
18:2w6	22.6732	23.149	22.9263	#DIV/0!	#DIV/0!	#DIV/0!	#DIV/0!	18:2w6	4.08523	3.59474	4.21291	#DIV/0!		#DIV/0!	#DIV/0!	18:2w6	1.7667	2.4714	3.03012	#DIV/0!	#DIV/0!	#DIV/0!	#DIV/0!	18:2w6	4.22573	3.20029	4.47162	#DIV/0!	#DIV/0!	#DIV/0!	#DIV/0!	18:2w6	8.65554	8.59121	8.59132	#DIV/0!	#DIV/0!	#DIV/0!	#DIV/0!	18:2w6	12.7621	9.56532	9.15386	#DIV/0!	#DIV/0!	#DIV/0!	#DIV/0!
190	0.13601	0.224092	0.236469	#DIV/0!	#DIV/0!	#DIV/0!	#DIV/0!	190	0.167575	0.0635285	0.136288	#DIV/0!		#DIV/0!	#DIV/0!	190	0.0529036	0.139714	0.0881756	#DIV/0!	#DIV/0!	#DIV/0!	#DIV/0!	190	0.107024	0.0760664	0.108405	#DIV/0!	#DIV/0!	#DIV/0!	#DIV/0!	190	0.102222	0.116671	0.101083	#DIV/0!	#DIV/0!	#DIV/0!	#DIV/0!	0.791667	0.0830857	0.198369	0.214157	#DIV/0!	#DIV/0!	#DIV/0!	#DIV/0!
18:3w6	0.188562	0.171975	0.337054	#DIV/0!	#DIV/0!	#DIV/0!	#DIV/0!	18:3w6	0.0494246	0	0.036862	#DIV/0!		#DIV/0!	#DIV/0!	18:3w6	0	0	0	#DIV/0!	#DIV/0!	#DIV/0!	#DIV/0!	18:3w6	0.0719869	0.0299082	0.181511	#DIV/0!	#DIV/0!	#DIV/0!	#DIV/0!	18:3w6	0.134998	0.0760131	0.09535	#DIV/0!	#DIV/0!	#DIV/0!	#DIV/0!	18:3w6	0.121873	0.292094	0.256539	#DIV/0!	#DIV/0!	#DIV/0!	#DIV/0!
18:3w3	0.484523	0.546354	0.715094	#DIV/0!	#DIV/0!	#DIV/0!	#DIV/0!	18:3w3	0	0	0	#DIV/0!		#DIV/0!	#DIV/0!	18:3w3	0.113244	0	0	#DIV/0!	#DIV/0!	#DIV/0!	#DIV/0!	18:3w3	0	0.102097	0	#DIV/0!	#DIV/0!	#DIV/0!	#DIV/0!	18:3w3	0	0.072383	0.198687	#DIV/0!	#DIV/0!	#DIV/0!	#DIV/0!	18:3w3	0.26083	0.261159	0.147058	#DIV/0!	#DIV/0!	#DIV/0!	#DIV/0!
200	0.244252	0.171136	0.168002	#DIV/0!	#DIV/0!	#DIV/0!	#DIV/0!	200	0.139762	0.127462	0.0977278	#DIV/0!		#DIV/0!	#DIV/0!	200	0.0948074	0.18852	0.166113	#DIV/0!	#DIV/0!	#DIV/0!	#DIV/0!	200	0.0961736	0.151649	0.192047	#DIV/0!	#DIV/0!	#DIV/0!	#DIV/0!	200	0.102916	0.0918674	0.141434	#DIV/0!	#DIV/0!	#DIV/0!	#DIV/0!	0.833333	0.174801	0.179005	0.119161	#DIV/0!	#DIV/0!	#DIV/0!	#DIV/0!
20:1w9	0.401316	0.162178	0.183942	#DIV/0!	#DIV/0!	#DIV/0!	#DIV/0!	20:1w9	0.334921	0.277889	0.382964	#DIV/0!		#DIV/0!	#DIV/0!	20:1w9	0.329586	0.285128	0.122223	#DIV/0!	#DIV/0!	#DIV/0!	#DIV/0!	20:1w9	0.451574	0.458568	0.435632	#DIV/0!	#DIV/0!	#DIV/0!	#DIV/0!	20:1w9	0.275243	0.325673	0.387314	#DIV/0!	#DIV/0!	#DIV/0!	#DIV/0!	20:1w9	0.252707	0.358776	0.266419	#DIV/0!	#DIV/0!	#DIV/0!	#DIV/0!
20:1w7	0.0904317	0.0317245	0.0519735	#DIV/0!	#DIV/0!	#DIV/0!	#DIV/0!	20:1w7	0.128835	0.127073	0.176243	#DIV/0!		#DIV/0!	#DIV/0!	20:1w7	0.121479	0.15259	0.0805509	#DIV/0!	#DIV/0!	#DIV/0!	#DIV/0!	20:1w7	0.16121	0.177874	0.158705	#DIV/0!	#DIV/0!	#DIV/0!	#DIV/0!	20:1w7	0.113799	0.101841	0.181388	#DIV/0!	#DIV/0!	#DIV/0!	#DIV/0!	20:1w7	0.0616354	0.19108	0.144491	#DIV/0!	#DIV/0!	#DIV/0!	#DIV/0!
20:2w6	0.321601	0.241101	0.251425	#DIV/0!	#DIV/0!	#DIV/0!	#DIV/0!	20:2w6	0.234769	0	0.368941	#DIV/0!		#DIV/0!	#DIV/0!	20:2w6	0	0	0	#DIV/0!	#DIV/0!	#DIV/0!	#DIV/0!	20:2w6	0	0	0	#DIV/0!	#DIV/0!	#DIV/0!	#DIV/0!	20:2w6	0.104608	0.138158	0.146383	#DIV/0!	#DIV/0!	#DIV/0!	#DIV/0!	20:2w6	0	0.295466	0.175743	#DIV/0!	#DIV/0!	#DIV/0!	#DIV/0!
20:3w9	0.237197	0.114038	0	#DIV/0!	#DIV/0!	#DIV/0!	#DIV/0!	20:3w9	5.83474	3.35806	7.42411	#DIV/0!		#DIV/0!	#DIV/0!	20:3w9	0.12278	0	0	#DIV/0!	#DIV/0!	#DIV/0!	#DIV/0!	20:3w9	0	0.185544	0	#DIV/0!	#DIV/0!	#DIV/0!	#DIV/0!	20:3w9	0	1.50763	0.686789	#DIV/0!	#DIV/0!	#DIV/0!	#DIV/0!	20:3w9	0	1.05746	0.412203	#DIV/0!	#DIV/0!	#DIV/0!	#DIV/0!
20:3w6	1.80999	1.0507	1.10954	#DIV/0!	#DIV/0!	#DIV/0!	#DIV/0!	20:3w6	1.01664	1.37019	1.36377	#DIV/0!		#DIV/0!	#DIV/0!	20:3w6	0.343557	0.456433	0.501889	#DIV/0!	#DIV/0!	#DIV/0!	#DIV/0!	20:3w6	0.405103	0.463068	0.645358	#DIV/0!	#DIV/0!	#DIV/0!	#DIV/0!	20:3w6	1.78769	2.87525	1.95786	#DIV/0!	#DIV/0!	#DIV/0!	#DIV/0!	20:3w6	1.61748	1.73537	2.15431	#DIV/0!	#DIV/0!	#DIV/0!	#DIV/0!
20:3w3	0.0166571	0.0598524	0.0514434	#DIV/0!	#DIV/0!	#DIV/0!	#DIV/0!	20:3w3	0	0	0	#DIV/0!		#DIV/0!	#DIV/0!	20:3w3	0	0	0	#DIV/0!	#DIV/0!	#DIV/0!	#DIV/0!	20:3w3	0	0	0	#DIV/0!	#DIV/0!	#DIV/0!	#DIV/0!	20:3w3	0	0	0	#DIV/0!	#DIV/0!	#DIV/0!	#DIV/0!	20:3w3	0	0	0	#DIV/0!	#DIV/0!	#DIV/0!	#DIV/0!
20:4w6	7.70096	5.9071	5.69673	#DIV/0!	#DIV/0!	#DIV/0!	#DIV/0!	20:4w6	4.97816	4.25064	5.1333	#DIV/0!		#DIV/0!	#DIV/0!	20:4w6	3.17901	1.95815	3.32548	#DIV/0!	#DIV/0!	#DIV/0!	#DIV/0!	20:4w6	3.0565	3.07216	4.21883	#DIV/0!	#DIV/0!	#DIV/0!	#DIV/0!	20:4w6	8.55332	12.8417	10.5515	#DIV/0!	#DIV/0!	#DIV/0!	#DIV/0!	20:4w6	9.93577	9.28948	10.4047	#DIV/0!	#DIV/0!	#DIV/0!	#DIV/0!
20:5w3	1.99006	1.48628	1.61653	#DIV/0!	#DIV/0!	#DIV/0!	#DIV/0!	20:5w3	0.198758	0.119308	0.325718	#DIV/0!		#DIV/0!	#DIV/0!	20:5w3	10.6522	8.75393	9.55601	#DIV/0!	#DIV/0!	#DIV/0!	#DIV/0!	20:5w3	8.48135	10.6111	10.5362	#DIV/0!	#DIV/0!	#DIV/0!	#DIV/0!	20:5w3	0.956271	0.910297	0.924789	#DIV/0!	#DIV/0!	#DIV/0!	#DIV/0!	20:5w3	0.331579	0.474802	0.606703	#DIV/0!	#DIV/0!	#DIV/0!	#DIV/0!
220	0.0223317	0.0341521	0.0136973	#DIV/0!	#DIV/0!	#DIV/0!	#DIV/0!	220	0.0816174	0	0	#DIV/0!		#DIV/0!	#DIV/0!	220	0	0	0	#DIV/0!	#DIV/0!	#DIV/0!	#DIV/0!	220	0	0	0	#DIV/0!	#DIV/0!	#DIV/0!	#DIV/0!	220	0	0	0	#DIV/0!	#DIV/0!	#DIV/0!	#DIV/0!	0.916667	0	0.060392	0	#DIV/0!	#DIV/0!	#DIV/0!	#DIV/0!
22:1w9	0.0920807	0.04998	0	#DIV/0!	#DIV/0!	#DIV/0!	#DIV/0!	22:1w9	0.063807	0.134568	0.120081	#DIV/0!		#DIV/0!	#DIV/0!	22:1w9	0.176553	0.0718441	0.0891471	#DIV/0!	#DIV/0!	#DIV/0!	#DIV/0!	22:1w9	0.0800635	0.201983	0.127873	#DIV/0!	#DIV/0!	#DIV/0!	#DIV/0!	22:1w9	0.0928273	0	0.13042	#DIV/0!	#DIV/0!	#DIV/0!	#DIV/0!	22:1w9	0.0684093	0.155729	0.11589	#DIV/0!	#DIV/0!	#DIV/0!	#DIV/0!
22:2w6	0	0	0	0	0	0	0	22:2w6	0	0	0	0		0	0	22:2w6	0	0	0	0	0	0	0	22:2w6	0	0	0	0	#DIV/0!	#DIV/0!	#DIV/0!	22:2w6	0	0	0	0	0	0	0	22:2w6	0	0	0	0	0	0	0
230	0	0	0	#DIV/0!	#DIV/0!	#DIV/0!	#DIV/0!	230	0	0	0	#DIV/0!		#DIV/0!	#DIV/0!	230	0	0	0	#DIV/0!	#DIV/0!	#DIV/0!	#DIV/0!	230	0	0	0	#DIV/0!	#DIV/0!	#DIV/0!	#DIV/0!	230	0	0	0	#DIV/0!	#DIV/0!	#DIV/0!	#DIV/0!	0.958333	0	0	0	#DIV/0!	#DIV/0!	#DIV/0!	#DIV/0!
22:4w6	0.230074	0.12945	0.0953079	#DIV/0!	#DIV/0!	#DIV/0!	#DIV/0!	22:4w6	0.112057	0.222623	0.362208	#DIV/0!		#DIV/0!	#DIV/0!	22:4w6	0	0	0	#DIV/0!	#DIV/0!	#DIV/0!	#DIV/0!	22:4w6	0	0	0	#DIV/0!	#DIV/0!	#DIV/0!	#DIV/0!	22:4w6	0.0912726	0.0919458	0.328434	#DIV/0!	#DIV/0!	#DIV/0!	#DIV/0!	22:4w6	0	0.278374	0.142199	#DIV/0!	#DIV/0!	#DIV/0!	#DIV/0!
22:5w6	0.0846375	0.0750285	0.13288	#DIV/0!	#DIV/0!	#DIV/0!	#DIV/0!	22:5w6	0.874704	0.529979	0.753981	#DIV/0!		#DIV/0!	#DIV/0!	22:5w6	0.119062	0.13786	0.0464385	#DIV/0!	#DIV/0!	#DIV/0!	#DIV/0!	22:5w6	0	0.122018	0	#DIV/0!	#DIV/0!	#DIV/0!	#DIV/0!	22:5w6	0.421693	0.473339	0.852567	#DIV/0!	#DIV/0!	#DIV/0!	#DIV/0!	22:5w6	0.282103	0.338459	0.43353	#DIV/0!	#DIV/0!	#DIV/0!	#DIV/0!
22:5w3	0.847545	0.538967	0.906886	#DIV/0!	#DIV/0!	#DIV/0!	#DIV/0!	22:5w3	0.192865	0	0.450856	#DIV/0!		#DIV/0!	#DIV/0!	22:5w3	3.3488	1.92038	2.11918	#DIV/0!	#DIV/0!	#DIV/0!	#DIV/0!	22:5w3	1.98665	3.46541	2.0926	#DIV/0!	#DIV/0!	#DIV/0!	#DIV/0!	22:5w3	0.297114	0.300185	0.551666	#DIV/0!	#DIV/0!	#DIV/0!	#DIV/0!	22:5w3	1.14921	0.304057	0.449854	#DIV/0!	#DIV/0!	#DIV/0!	#DIV/0!
22:6w3	6.3143	5.26235	7.32974	#DIV/0!	#DIV/0!	#DIV/0!	#DIV/0!	22:6w3	6.33682	4.32206	5.02779	#DIV/0!		#DIV/0!	#DIV/0!	22:6w3	14.2026	10.1983	11.9921	#DIV/0!	#DIV/0!	#DIV/0!	#DIV/0!	22:6w3	12.024	14.6317	7.77227	#DIV/0!	#DIV/0!	#DIV/0!	#DIV/0!	22:6w3	4.65617	3.97789	9.64272	#DIV/0!	#DIV/0!	#DIV/0!	#DIV/0!	22:6w3	5.71899	3.78095	5.35212	#DIV/0!	#DIV/0!	#DIV/0!	#DIV/0!
240	0	0	0	#DIV/0!	#DIV/0!	#DIV/0!	#DIV/0!	240	0	0	0	#DIV/0!		#DIV/0!	#DIV/0!	240	0	0	0	#DIV/0!	#DIV/0!	#DIV/0!	#DIV/0!	240	0	0	0	#DIV/0!	#DIV/0!	#DIV/0!	#DIV/0!	240	0	0	0	#DIV/0!	#DIV/0!	#DIV/0!	#DIV/0!	1	0	0	0	#DIV/0!	#DIV/0!	#DIV/0!	#DIV/0!
241	0.0377076	0	0	#DIV/0!	#DIV/0!	#DIV/0!	#DIV/0!	241	0	0	0	#DIV/0!		#DIV/0!	#DIV/0!	241	0	0	0	#DIV/0!	#DIV/0!	#DIV/0!	#DIV/0!	241	0	0	0	#DIV/0!	#DIV/0!	#DIV/0!	#DIV/0!	241	0	0	0	#DIV/0!	#DIV/0!	#DIV/0!	#DIV/0!	1.00069	0	0	0	#DIV/0!	#DIV/0!	#DIV/0!	#DIV/0!
Ratio	0.030801	0.0193052	0	#DIV/0!	#DIV/0!	#DIV/0!	#DIV/0!	Ratio	1.17207	0.790013	1.44626	#DIV/0!		#DIV/0!	#DIV/0!	Ratio	0.0386222	0	0	#DIV/0!	#DIV/0!	#DIV/0!	#DIV/0!	Ratio	0	0.0603952	0	#DIV/0!	#DIV/0!	#DIV/0!	#DIV/0!	Ratio	0	0.117401	0.0650891	#DIV/0!	#DIV/0!	#DIV/0!	#DIV/0!	Ratio	0	0.113834	0.0396168	#DIV/0!	#DIV/0!	#DIV/0!	#DIV/0!
N-3	9.65308	7.8938	10.6197	#DIV/0!	#DIV/0!	#DIV/0!	#DIV/0!	N-3	6.72845	4.44136	5.80436	#DIV/0!		#DIV/0!	#DIV/0!	N-3	28.3168	20.8726	23.6673	#DIV/0!	#DIV/0!	#DIV/0!	#DIV/0!	N-3	22.492	28.8103	20.401	#DIV/0!	#DIV/0!	#DIV/0!	#DIV/0!	N-3	5.90955	5.26075	11.3179	#DIV/0!	#DIV/0!	#DIV/0!	#DIV/0!	N-3	7.46061	4.82096	6.55573	#DIV/0!	#DIV/0!	#DIV/0!	#DIV/0!
N-6	33.009	30.7243	30.5492	#DIV/0!	#DIV/0!	#DIV/0!	#DIV/0!	N-6	11.351	9.96817	12.232	#DIV/0!		#DIV/0!	#DIV/0!	N-6	5.40833	5.02384	6.90393	#DIV/0!	#DIV/0!	#DIV/0!	#DIV/0!	N-6	7.75931	6.88744	9.51732	#DIV/0!	#DIV/0!	#DIV/0!	#DIV/0!	N-6	19.7491	25.0876	22.5234	#DIV/0!	#DIV/0!	#DIV/0!	#DIV/0!	N-6	24.7193	21.7946	22.7209	#DIV/0!	#DIV/0!	#DIV/0!	#DIV/0!
N-9	13.8063	13.1126	12.5869	#DIV/0!	#DIV/0!	#DIV/0!	#DIV/0!	N-9	24.5494	28.0845	35.0486	#DIV/0!		#DIV/0!	#DIV/0!	N-9	19.9259	13.6704	17.2323	#DIV/0!	#DIV/0!	#DIV/0!	#DIV/0!	N-9	22.2519	19.3924	20.4306	#DIV/0!	#DIV/0!	#DIV/0!	#DIV/0!	N-9	19.6328	22.163	18.8372	#DIV/0!	#DIV/0!	#DIV/0!	#DIV/0!	N-9	13.5753	20.4363	20.7205	#DIV/0!	#DIV/0!	#DIV/0!	#DIV/0!
N-7	1.08333	1.16961	1.11986	#DIV/0!	#DIV/0!	#DIV/0!	#DIV/0!	N-7	3.66287	5.12424	5.90321	#DIV/0!		#DIV/0!	#DIV/0!	N-7	1.98173	1.80317	1.66162	#DIV/0!	#DIV/0!	#DIV/0!	#DIV/0!	N-7	1.84115	1.65487	1.72191	#DIV/0!	#DIV/0!	#DIV/0!	#DIV/0!	N-7	3.34127	3.38674	2.89665	#DIV/0!	#DIV/0!	#DIV/0!	#DIV/0!	N-7	1.10385	2.76765	3.08157	#DIV/0!	#DIV/0!	#DIV/0!	#DIV/0!
EFA Index	2.86522	2.70393	3.00356	#DIV/0!	#DIV/0!	#DIV/0!	#DIV/0!	EFA Index	0.640835	0.433908	0.440429	#DIV/0!		#DIV/0!	#DIV/0!	EFA Index	1.53942	1.67359	1.61805	#DIV/0!	#DIV/0!	#DIV/0!	#DIV/0!	EFA Index	1.2556	1.69607	1.35056	#DIV/0!	#DIV/0!	#DIV/0!	#DIV/0!	EFA Index	1.11686	1.18782	1.55708	#DIV/0!	#DIV/0!	#DIV/0!	#DIV/0!	EFA Index	2.19222	1.14702	1.23001	#DIV/0!	#DIV/0!	#DIV/0!	#DIV/0!
16:1/16	0.111462	0.069017	0.0792273	#DIV/0!	#DIV/0!	#DIV/0!	#DIV/0!	16:1/16	0.244782	0.290519	0.297772	#DIV/0!		#DIV/0!	#DIV/0!	16:1/16	0.240932	0.185652	0.167273	#DIV/0!	#DIV/0!	#DIV/0!	#DIV/0!	16:1/16	0.225507	0.217912	0.175742	#DIV/0!	#DIV/0!	#DIV/0!	#DIV/0!	16:1/16	0.207177	0.217365	0.179704	#DIV/0!	#DIV/0!	#DIV/0!	#DIV/0!	16:1/16	0.162641	0.186565	0.196378	#DIV/0!	#DIV/0!	#DIV/0!	#DIV/0!
18:1/18	0.926331	0.830134	0.89703	#DIV/0!	#DIV/0!	#DIV/0!	#DIV/0!	18:1/18	1.17007	1.67128	1.98081	#DIV/0!		#DIV/0!	#DIV/0!	18:1/18	1.7884	0.778485	0.915185	#DIV/0!	#DIV/0!	#DIV/0!	#DIV/0!	18:1/18	1.54307	1.75876	1.21123	#DIV/0!	#DIV/0!	#DIV/0!	#DIV/0!	18:1/18	1.3148	1.3591	1.2804	#DIV/0!	#DIV/0!	#DIV/0!	#DIV/0!	18:1/18	0.905792	1.27117	1.2293	#DIV/0!	#DIV/0!	#DIV/0!	#DIV/0!
PUFA	57.5517	52.9004	54.8756	#DIV/0!	#DIV/0!	#DIV/0!	#DIV/0!	PUFA	46.2917	47.6183	58.9881	#DIV/0!		#DIV/0!	#DIV/0!	PUFA	55.6328	41.37	49.4652	#DIV/0!	#DIV/0!	#DIV/0!	#DIV/0!	PUFA	54.3443	56.745	52.0709	#DIV/0!	#DIV/0!	#DIV/0!	#DIV/0!	PUFA	48.6327	55.8981	55.5751	#DIV/0!	#DIV/0!	#DIV/0!	#DIV/0!	PUFA	46.859	49.8195	53.0787	#DIV/0!	#DIV/0!	#DIV/0!	#DIV/0!
Total	100	100	100	#DIV/0!	#DIV/0!	#DIV/0!	#DIV/0!	Total	100	100	100	#DIV/0!		#DIV/0!	#DIV/0!	Total	100	100	100	#DIV/0!	#DIV/0!	#DIV/0!	#DIV/0!	Total	100	100	100	#DIV/0!	#DIV/0!	#DIV/0!	#DIV/0!	Total	100	100	100	#DIV/0!	#DIV/0!	#DIV/0!	#DIV/0!	Total	100	100	100	#DIV/0!	#DIV/0!	#DIV/0!	#DIV/0!
DEA	0.929994	0.982093	1.44585	#DIV/0!	#DIV/0!	#DIV/0!	#DIV/0!	DEA	1.31167	1.0168	1.06727	#DIV/0!		#DIV/0!	#DIV/0!	DEA	5.52102	6.18883	4.24338	#DIV/0!	#DIV/0!	#DIV/0!	#DIV/0!	DEA	4.58388	5.89067	2.33829	#DIV/0!	#DIV/0!	#DIV/0!	#DIV/0!	DEA	0.579106	0.33314	0.966154	#DIV/0!	#DIV/0!	#DIV/0!	#DIV/0!	DEA	0.691259	0.439745	0.557627	#DIV/0!	#DIV/0!	#DIV/0!	#DIV/0!

## Sheet: Percent-Graph
Mean	EA tab	EB tab	EC tab	ED tab	EE tab	EF tab	SD	EA	EB	EC	ED
120	#DIV/0!	#DIV/0!	#DIV/0!	#DIV/0!	#DIV/0!	#DIV/0!	120	#DIV/0!	#DIV/0!	0	0
140	#DIV/0!	#DIV/0!	#DIV/0!	#DIV/0!	#DIV/0!	#DIV/0!	140	#DIV/0!	#DIV/0!	0.501262	0.381417
150	#DIV/0!	#DIV/0!	#DIV/0!	#DIV/0!	#DIV/0!	#DIV/0!	150	#DIV/0!	#DIV/0!	0.0155647	0				80 20	50 50	Lovaza	Soy	HCO	MCT
160	#DIV/0!	#DIV/0!	#DIV/0!	#DIV/0!	#DIV/0!	#DIV/0!	160	#DIV/0!	#DIV/0!	4.26227	3.31393			160	#DIV/0!	#DIV/0!	#DIV/0!	#DIV/0!	#DIV/0!	#DIV/0!
161	#DIV/0!	#DIV/0!	#DIV/0!	#DIV/0!	#DIV/0!	#DIV/0!	161	#DIV/0!	#DIV/0!	1.80261	2.21218			161	#DIV/0!	#DIV/0!	#DIV/0!	#DIV/0!	#DIV/0!	#DIV/0!
180	#DIV/0!	#DIV/0!	#DIV/0!	#DIV/0!	#DIV/0!	#DIV/0!	180	#DIV/0!	#DIV/0!	1.98842	1.4481
18:1w9	#DIV/0!	#DIV/0!	#DIV/0!	#DIV/0!	#DIV/0!	#DIV/0!	18:1w9	#DIV/0!	#DIV/0!	1.03958	1.46381
18:1w7	#DIV/0!	#DIV/0!	#DIV/0!	#DIV/0!	#DIV/0!	#DIV/0!	18:1w7	#DIV/0!	#DIV/0!	0.749872	0.90377
18:2w6	#DIV/0!	#DIV/0!	#DIV/0!	#DIV/0!	#DIV/0!	#DIV/0!	18:2w6	#DIV/0!	#DIV/0!	2.68444	2.24839				80 20	50 50	Lovaza	Soy	HCO	MCT
190	#DIV/0!	#DIV/0!	#DIV/0!	#DIV/0!	#DIV/0!	#DIV/0!	190	#DIV/0!	#DIV/0!	0.0247208	0.0167548			180	16.235	14.636	16.306	16.235	15.28	13.66
18:3w6	#DIV/0!	#DIV/0!	#DIV/0!	#DIV/0!	#DIV/0!	#DIV/0!	18:3w6	#DIV/0!	#DIV/0!	0.0437694	0.044031			18:1w9	12.043	11.966	10.616	12.043	12.658	12.533
18:3w3	#DIV/0!	#DIV/0!	#DIV/0!	#DIV/0!	#DIV/0!	#DIV/0!	18:3w3	#DIV/0!	#DIV/0!	0.0291583	0.11161			18:1w7	1.645	1.493	1.48	1.645	1.383	4.417
200	#DIV/0!	#DIV/0!	#DIV/0!	#DIV/0!	#DIV/0!	#DIV/0!	200	#DIV/0!	#DIV/0!	0.0571877	0.0354656
20:1w9	#DIV/0!	#DIV/0!	#DIV/0!	#DIV/0!	#DIV/0!	#DIV/0!	20:1w9	#DIV/0!	#DIV/0!	0.162945	0.120092
20:1w7	#DIV/0!	#DIV/0!	#DIV/0!	#DIV/0!	#DIV/0!	#DIV/0!	20:1w7	#DIV/0!	#DIV/0!	0.0795954	0.0654461
20:2w6	#DIV/0!	#DIV/0!	#DIV/0!	#DIV/0!	#DIV/0!	#DIV/0!	20:2w6	#DIV/0!	#DIV/0!	0.0990997	0.050437
20:3w9	#DIV/0!	#DIV/0!	#DIV/0!	#DIV/0!	#DIV/0!	#DIV/0!	20:3w9	#DIV/0!	#DIV/0!	2.0366	2.417
20:3w6	#DIV/0!	#DIV/0!	#DIV/0!	#DIV/0!	#DIV/0!	#DIV/0!	20:3w6	#DIV/0!	#DIV/0!	0.66465	0.539188
20:3w3	#DIV/0!	#DIV/0!	#DIV/0!	#DIV/0!	#DIV/0!	#DIV/0!	20:3w3	#DIV/0!	#DIV/0!	0	0
20:4w6	#DIV/0!	#DIV/0!	#DIV/0!	#DIV/0!	#DIV/0!	#DIV/0!	20:4w6	#DIV/0!	#DIV/0!	1.74188	2.64092
20:5w3	#DIV/0!	#DIV/0!	#DIV/0!	#DIV/0!	#DIV/0!	#DIV/0!	20:5w3	#DIV/0!	#DIV/0!	0.19706	0.121853
220	#DIV/0!	#DIV/0!	#DIV/0!	#DIV/0!	#DIV/0!	#DIV/0!	220	#DIV/0!	#DIV/0!	0.0185297	0.00778142
22:1w9	#DIV/0!	#DIV/0!	#DIV/0!	#DIV/0!	#DIV/0!	#DIV/0!	22:1w9	#DIV/0!	#DIV/0!	0.263552	0.137274
22:2w6	0	0	0	#DIV/0!	0	0	22:2w6	0	0	0	0
230	#DIV/0!	#DIV/0!	#DIV/0!	#DIV/0!	#DIV/0!	#DIV/0!	230	#DIV/0!	#DIV/0!	0	0
22:4w6	#DIV/0!	#DIV/0!	#DIV/0!	#DIV/0!	#DIV/0!	#DIV/0!	22:4w6	#DIV/0!	#DIV/0!	0.0160679	0.0230234
22:5w6	#DIV/0!	#DIV/0!	#DIV/0!	#DIV/0!	#DIV/0!	#DIV/0!	22:5w6	#DIV/0!	#DIV/0!	0.0519989	0.11653
22:5w3	#DIV/0!	#DIV/0!	#DIV/0!	#DIV/0!	#DIV/0!	#DIV/0!	22:5w3	#DIV/0!	#DIV/0!	0.0449209	0.0338539
22:6w3	#DIV/0!	#DIV/0!	#DIV/0!	#DIV/0!	#DIV/0!	#DIV/0!	22:6w3	#DIV/0!	#DIV/0!	1.50826	1.5063
240	#DIV/0!	#DIV/0!	#DIV/0!	#DIV/0!	#DIV/0!	#DIV/0!	240	#DIV/0!	#DIV/0!	0.022608	0.00805245
241	#DIV/0!	#DIV/0!	#DIV/0!	#DIV/0!	#DIV/0!	#DIV/0!	241	#DIV/0!	#DIV/0!	0	0
Ratio	#DIV/0!	#DIV/0!	#DIV/0!	#DIV/0!	#DIV/0!	#DIV/0!	Ratio	#DIV/0!	#DIV/0!	0.310143	1.20689
N-3	#DIV/0!	#DIV/0!	#DIV/0!	#DIV/0!	#DIV/0!	#DIV/0!	N-3	#DIV/0!	#DIV/0!	1.66715	1.68773
N-6	#DIV/0!	#DIV/0!	#DIV/0!	#DIV/0!	#DIV/0!	#DIV/0!	N-6	#DIV/0!	#DIV/0!	5.0219	3.32641
N-9	#DIV/0!	#DIV/0!	#DIV/0!	#DIV/0!	#DIV/0!	#DIV/0!	N-9	#DIV/0!	#DIV/0!	2.90177	3.09318
N-7	#DIV/0!	#DIV/0!	#DIV/0!	#DIV/0!	#DIV/0!	#DIV/0!	N-7	#DIV/0!	#DIV/0!	0.721048	0.924704
EFA Index	#DIV/0!	#DIV/0!	#DIV/0!	#DIV/0!	#DIV/0!	#DIV/0!	EFA Index	#DIV/0!	#DIV/0!	0.219753	0.182415
16:1/16	#DIV/0!	#DIV/0!	#DIV/0!	#DIV/0!	#DIV/0!	#DIV/0!	16:1/16	#DIV/0!	#DIV/0!	0.0208932	0.0527726
18:1/18	#DIV/0!	#DIV/0!	#DIV/0!	#DIV/0!	#DIV/0!	#DIV/0!	18:1/18	#DIV/0!	#DIV/0!	0.249357	0.250121
PUFA	#DIV/0!	#DIV/0!	#DIV/0!	#DIV/0!	#DIV/0!	#DIV/0!	PUFA	#DIV/0!	#DIV/0!	8.48892	6.30467
Total	#DIV/0!	#DIV/0!	#DIV/0!	#DIV/0!	#DIV/0!	#DIV/0!	Total	#DIV/0!	#DIV/0!	2.13163e-14	0.11093

## Sheet: Chow 1-1
Fatty Acid	AREA	17:0 Response Factor	RF X AREA		ng Int Std	ng/sample	MW	NM/sample	nmol/mL plasma	nmol/g tissue	% Distribution nmol	Dil factor nmol/g tissue
120	0	1.276	0	0	30000	0	214.4	0	0	0	0
140	6960818	0.912	6.34827e+06	208824540000	30000	1553.32	242.4	6.40809	213.603	256.324	0.596124	3075.88
150	0	1.074	0	0	30000	0	256.4	0	0	0	0	0
160	334617326	0.956	3.19894e+08	9.59682e+12	30000	71385	270.4	263.998	8799.93	10559.9	24.5589	126719
161	34162611	1.036	3.53925e+07	1061773949880	30000	7897.9	268.4	29.4259	980.862	1177.03	2.73739	14124.4
180	210918424	0.962	2.02904e+08	6.08711e+12	30000	45278.3	298.4	151.737	5057.9	6069.48	14.1156	72833.8
18:1w9	178545870	1.046	1.86759e+08	5602769400600	30000	41675.7	296.5	140.559	4685.29	5622.35	13.0757	67468.2
18:1w7	15102734	0.939	1.41815e+07	425444016780	30000	3164.62	296.5	10.6733	355.776	426.931	0.992899	5123.17
18:2w6	296728844	1.084	3.21654e+08	9649622006880	30000	71777.8	294.5	243.728	8124.25	9749.1	22.6732	116989
190	2128317	0.962	2.04744e+06	61423228620	30000	456.891	312.5	1.46205	48.735	58.482	0.13601	701.784
18:3w6	2312335	1.149	2.65687e+06	79706187450	30000	592.887	292.5	2.02696	67.5654	81.0785	0.188562	972.942
18:3w3	6046964	1.129	6.82702e+06	204810670680	30000	1523.46	292.5	5.20842	173.614	208.337	0.484523	2500.04
200	5785539	0.664	3.8416e+06	115247936880	30000	857.26	326.5	2.62561	87.5202	105.024	0.244252	1260.29
20:1w9	9363055	0.67	6.27325e+06	1.88197e+11	30000	1399.89	324.5	4.31398	143.799	172.559	0.401316	2070.71
20:1w7	2109851	0.67	1.4136e+06	4.2408e+10	30000	315.448	324.5	0.972104	32.4035	38.8842	0.0904317	466.61
20:2w6	4374936	1.142	4.99618e+06	149885307360	30000	1114.91	322.5	3.45708	115.236	138.283	0.321601	1659.4
20:3w9	3167894	1.156	3.66209e+06	1.09863e+11	30000	817.202	320.5	2.54977	84.9924	101.991	0.237197	1223.89
20:3w6	24173340	1.156	2.79444e+07	838331431200	30000	6235.85	320.5	19.4566	648.554	778.265	1.80999	9339.18
20:3w3	227583	1.13	257169	7.71506e+09	30000	57.3877	320.5	0.179057	5.96856	7.16228	0.0166571	85.9473
20:4w6	128148780	0.922	1.18153e+08	3.5446e+12	30000	26366.1	318.5	82.7822	2759.41	3311.29	7.70096	39735.4
20:5w3	24972058	1.215	3.03411e+07	9.10232e+11	30000	6770.67	316.5	21.3923	713.077	855.693	1.99006	10268.3
220	361234	1.056	381463	11443893120	30000	85.1243	354.6	0.240057	8.00191	9.60229	0.0223317	115.227
22:1w9	1857506	0.842	1.56402e+06	46920601560	30000	349.014	352.6	0.989831	32.9944	39.5932	0.0920807	475.119
22:2w6	0	0.901	0	0	30000		350.6			0
230	0	0.902	0	0	30000	0	368.6	0	0	0	0	0
22:4w6	3172076	1.211	3.84138e+06	1.15242e+11	30000	857.213	346.6	2.4732	82.4402	98.9282	0.230074	1187.14
22:5w6	1161138	1.21	1.40498e+06	42149309400	30000	313.524	344.6	0.909819	30.3273	36.3927	0.0846375	436.713
22:5w3	10546620	1.334	1.40692e+07	422075732400	30000	3139.57	344.6	9.11076	303.692	364.431	0.847545	4373.17
22:6w3	98682393	1.056	1.04209e+08	3126258210240	30000	23254.4	342.6	67.8761	2262.54	2715.05	6.3143	32580.5
240	0	0.842	0	0	30000	0	382.6	0	0	0	0	0
241	691336	1.404	970636	20740080000	30000	154.273	380.6	0.405342	13.5114	16.2137	0.0377076	194.564
						Total Mass		1074.96	Total Mass	42998.4	100	%
						nmol/sample			nmol/g of tissue
17:0 int std	134437476
weight (g)	0.02	ng	nmol
	w6 total	107258	354.833		Plasma (ml)	0.03
	w3 total	34745.5	103.767					Wt Tissue (g) =	0.025
	w6/w3 ratio	3.08697	3.41953
	trienoic/tetra
	enoic ratio	0.0309944

## Sheet: Chow 1-2
Fatty Acid	AREA	17:0 Response Factor	RF X AREA		ng Int Std	ng/sample	MW	NM/sample	nmol/mL plasma	nmol/g tissue	% Distribution nmol	Dil factor nmol/g tissue
120	0	1.276	0	0	30000	0	214.4	0	0	0	0
140	4629528	0.912	4.22213e+06	1.26664e+11	30000	849.864	242.4	3.50604	116.868	140.242	0.471189	1682.9
150	0	1.074	0	0	30000	0	256.4	0	0	0	0	0
160	301207353	0.956	2.87954e+08	8638626884040	30000	57961.8	270.4	214.356	7145.19	8574.22	28.808	102891
161	19041264	1.036	1.97267e+07	591802485120	30000	3970.76	268.4	14.7942	493.14	591.768	1.98824	7101.21
180	176615467	0.962	1.69904e+08	5097122377620	30000	34199.7	298.4	114.61	3820.34	4584.41	15.4028	55012.9
18:1w9	133981991	1.046	1.40145e+08	4204354877580	30000	28209.6	296.5	95.1418	3171.39	3805.67	12.7864	45668.1
18:1w7	13281976	0.939	1.24718e+07	374153263920	30000	2510.42	296.5	8.46685	282.228	338.674	1.13789	4064.09
18:2w6	232483700	1.084	2.52012e+08	7560369924000	30000	50727.1	294.5	172.248	5741.61	6889.93	23.149	82679.1
190	2690955	0.962	2.5887e+06	77660961300	30000	521.074	312.5	1.66744	55.5813	66.6975	0.224092	800.37
18:3w6	1618357	1.149	1.85949e+06	55784765790	30000	374.294	292.5	1.27964	42.6545	51.1855	0.171975	614.225
18:3w3	5232513	1.129	5.90751e+06	177225215310	30000	1189.11	292.5	4.06534	135.511	162.613	0.546354	1951.36
200	3110722	0.664	2.06552e+06	61965582240	30000	415.764	326.5	1.2734	42.4466	50.9359	0.171136	611.231
20:1w9	2903601	0.67	1.94541e+06	5.83624e+10	30000	391.588	324.5	1.20674	40.2248	48.2698	0.162178	579.237
20:1w7	567987	0.67	380551	1.14165e+10	30000	76.6004	324.5	0.236057	7.86856	9.44227	0.0317245	113.307
20:2w6	2516909	1.142	2.87431e+06	86229302340	30000	578.564	322.5	1.794	59.7999	71.7599	0.241101	861.119
20:3w9	1168753	1.156	1.35108e+06	40532354040	30000	271.956	320.5	0.848537	28.2846	33.9415	0.114038	407.298
20:3w6	10768398	1.156	1.24483e+07	373448042640	30000	2505.69	320.5	7.81806	260.602	312.722	1.0507	3752.67
20:3w3	627531	1.13	709110	2.12733e+10	30000	142.735	320.5	0.445352	14.8451	17.8141	0.0598524	213.769
20:4w6	75432213	0.922	6.95485e+07	2.08646e+12	30000	13999.3	318.5	43.9538	1465.13	1758.15	5.9071	21097.8
20:5w3	14312089	1.215	1.73892e+07	5.21676e+11	30000	3500.24	316.5	11.0592	368.64	442.368	1.48628	5308.42
220	423932	1.056	447672	1.34302e+10	30000	90.1111	354.6	0.25412	8.47068	10.1648	0.0341521	121.978
22:1w9	773697	0.842	651453	19543586220	30000	131.13	352.6	0.371894	12.3965	14.8757	0.04998	178.509
22:2w6	0	0.901	0	0	30000		350.6			0
230	0	0.902	0	0	30000	0	368.6	0	0	0	0	0
22:4w6	1369592	1.211	1.65858e+06	49757277360	30000	333.852	346.6	0.963219	32.1073	38.5287	0.12945	462.345
22:5w6	789879	1.21	955754	28672607700	30000	192.382	344.6	0.558276	18.6092	22.331	0.0750285	267.972
22:5w3	5146668	1.334	6.86566e+06	2.0597e+11	30000	1381.97	344.6	4.01037	133.679	160.415	0.538967	1924.98
22:6w3	63111321	1.056	6.66456e+07	1999366649280	30000	13415	342.6	39.1563	1305.21	1566.25	5.26235	18795
240	0	0.842	0	0	30000	0	382.6	0	0	0	0	0
241	0	1.404	0	0	30000	0	380.6	0	0	0	0	0
						Total Mass		744.085	Total Mass	29763.4	100	%
						nmol/sample			nmol/g of tissue
17:0 int std	149040104
weight (g)	0.02	ng	nmol
	w6 total	68711.1	228.615		Plasma (ml)	0.03
	w3 total	19629	58.7366					Wt Tissue (g) =	0.025
	w6/w3 ratio	3.50049	3.89221
	trienoic/tetra
	enoic ratio	0.0194264

## Sheet: Chow 1-3
Fatty Acid	AREA	17:0 Response Factor	RF X AREA		ng Int Std	ng/sample	MW	NM/sample	nmol/mL plasma	nmol/g tissue	% Distribution nmol	Dil factor nmol/g tissue
120	0	1.276	0	0	30000	0	214.4	0	0	0	0
140	4074771	0.912	3.71619e+06	111485734560	30000	792.008	242.4	3.26736	108.912	130.694	0.375126	1568.33
150	2579709	1.074	2.77061e+06	83118223980	30000	590.481	256.4	2.30297	76.7657	92.1188	0.264404	1105.43
160	323896654	0.956	3.09645e+08	9289356036720	30000	65992.7	270.4	244.056	8135.19	9762.23	28.0201	117147
161	23504725	1.036	2.43509e+07	730526853000	30000	5189.75	268.4	19.3359	644.529	773.435	2.21995	9281.22
180	175278710	0.962	1.68618e+08	5.05854e+12	30000	35936.5	298.4	120.431	4014.35	4817.22	13.8266	57806.7
18:1w9	143683077	1.046	1.50292e+08	4508774956260	30000	32030.9	296.5	108.03	3601	4321.2	12.4029	51854.3
18:1w7	13780787	0.939	1.29402e+07	3.88205e+11	30000	2757.85	296.5	9.30135	310.045	372.054	1.06789	4464.65
18:2w6	254553051	1.084	2.75936e+08	8.27807e+12	30000	58808.3	294.5	199.689	6656.29	7987.55	22.9263	95850.6
190	3139331	0.962	3.02004e+06	90601092660	30000	643.641	312.5	2.05965	68.655	82.386	0.236469	988.632
18:3w6	3506664	1.149	4.02916e+06	120874708080	30000	858.708	292.5	2.93575	97.8585	117.43	0.337054	1409.16
18:3w3	7571529	1.129	8.54826e+06	256447687230	30000	1821.83	292.5	6.22849	207.616	249.14	0.715094	2989.68
200	3376123	0.664	2.24175e+06	6.72524e+10	30000	477.769	326.5	1.4633	48.7768	58.5321	0.168002	702.386
20:1w9	3640899	0.67	2.4394e+06	73182069900	30000	519.894	324.5	1.60214	53.4046	64.0855	0.183942	769.026
20:1w7	1028751	0.67	689263	20677895100	30000	146.898	324.5	0.452691	15.0897	18.1076	0.0519735	217.292
20:2w6	2901756	1.142	3.31381e+06	9.94142e+10	30000	706.25	322.5	2.18992	72.9974	87.5969	0.251425	1051.16
20:3w9	0	1.156	0	0	30000	0	320.5	0	0	0	0	0
20:3w6	12571965	1.156	1.45332e+07	435995746200	30000	3097.36	320.5	9.66416	322.139	386.567	1.10954	4638.8
20:3w3	596304	1.13	673824	2.02147e+10	30000	143.608	320.5	0.448074	14.9358	17.9229	0.0514434	215.075
20:4w6	80425371	0.922	7.41522e+07	2224565761860	30000	15803.6	318.5	49.6188	1653.96	1984.75	5.69673	23817
20:5w3	17209590	1.215	2.09097e+07	627289555500	30000	4456.34	316.5	14.0801	469.335	563.202	1.61653	6758.43
220	187974	1.056	198501	5.95502e+09	30000	42.3051	354.6	0.119304	3.97679	4.77215	0.0136973	57.2658
22:1w9	0	0.842	0	0	30000	0	352.6	0	0	0	0	0
22:2w6	0	0.901	0	0	30000		350.6			0
230	0	0.902	0	0	30000	0	368.6	0	0	0	0	0
22:4w6	1114813	1.211	1.35004e+06	40501156290	30000	287.725	346.6	0.830135	27.6712	33.2054	0.0953079	398.465
22:5w6	1546606	1.21	1.87139e+06	56141797800	30000	398.838	344.6	1.15739	38.5798	46.2957	0.13288	555.549
22:5w3	9574164	1.334	1.27719e+07	383158043280	30000	2722	344.6	7.89901	263.3	315.96	0.906886	3791.53
22:6w3	97185357	1.056	1.02628e+08	3078832109760	30000	21872.4	342.6	63.8423	2128.08	2553.69	7.32974	30644.3
240	0	0.842	0	0	30000	0	382.6	0	0	0	0	0
241	0	1.404	0	0	30000	0	380.6	0	0	0	0	0
						Total Mass		871.004	Total Mass	34840.1	100	%
						nmol/sample			nmol/g of tissue
17:0 int std	140763469
weight (g)	0.02	ng	nmol
	w6 total	79960.8	266.085		Plasma (ml)	0.03
	w3 total	31016.2	92.498					Wt Tissue (g) =	0.025
	w6/w3 ratio	2.57804	2.87666
	trienoic/tetra
	enoic ratio	0

## Sheet: EA4
Fatty Acid	AREA	17:0 Response Factor	RF X AREA		ng Int Std	ng/sample	MW	NM/sample	nmol/mL plasma	nmol/g tissue	% Distribution nmol	Dil factor nmol/g tissue
120	0	1.276	0	0	30000	#DIV/0!	214.4	#DIV/0!	#DIV/0!	#DIV/0!	#DIV/0!
140	0	0.912	0	0	30000	#DIV/0!	242.4	#DIV/0!	#DIV/0!	#DIV/0!	#DIV/0!	#DIV/0!
150	0	1.074	0	0	30000	#DIV/0!	256.4	#DIV/0!	#DIV/0!	#DIV/0!	#DIV/0!	#DIV/0!
160	0	0.956	0	0	30000	#DIV/0!	270.4	#DIV/0!	#DIV/0!	#DIV/0!	#DIV/0!	#DIV/0!
161	0	1.036	0	0	30000	#DIV/0!	268.4	#DIV/0!	#DIV/0!	#DIV/0!	#DIV/0!	#DIV/0!
180	0	0.962	0	0	30000	#DIV/0!	298.4	#DIV/0!	#DIV/0!	#DIV/0!	#DIV/0!	#DIV/0!
18:1w9	0	1.046	0	0	30000	#DIV/0!	296.5	#DIV/0!	#DIV/0!	#DIV/0!	#DIV/0!	#DIV/0!
18:1w7	0	0.939	0	0	30000	#DIV/0!	296.5	#DIV/0!	#DIV/0!	#DIV/0!	#DIV/0!	#DIV/0!
18:2w6	0	1.084	0	0	30000	#DIV/0!	294.5	#DIV/0!	#DIV/0!	#DIV/0!	#DIV/0!	#DIV/0!
190	0	0.962	0	0	30000	#DIV/0!	312.5	#DIV/0!	#DIV/0!	#DIV/0!	#DIV/0!	#DIV/0!
18:3w6	0	1.149	0	0	30000	#DIV/0!	292.5	#DIV/0!	#DIV/0!	#DIV/0!	#DIV/0!	#DIV/0!
18:3w3	0	1.129	0	0	30000	#DIV/0!	292.5	#DIV/0!	#DIV/0!	#DIV/0!	#DIV/0!	#DIV/0!
200	0	0.664	0	0	30000	#DIV/0!	326.5	#DIV/0!	#DIV/0!	#DIV/0!	#DIV/0!	#DIV/0!
20:1w9	0	0.67	0	0	30000	#DIV/0!	324.5	#DIV/0!	#DIV/0!	#DIV/0!	#DIV/0!	#DIV/0!
20:1w7	0	0.67	0	0	30000	#DIV/0!	324.5	#DIV/0!	#DIV/0!	#DIV/0!	#DIV/0!	#DIV/0!
20:2w6	0	1.142	0	0	30000	#DIV/0!	322.5	#DIV/0!	#DIV/0!	#DIV/0!	#DIV/0!	#DIV/0!
20:3w9	0	1.156	0	0	30000	#DIV/0!	320.5	#DIV/0!	#DIV/0!	#DIV/0!	#DIV/0!	#DIV/0!
20:3w6	0	1.156	0	0	30000	#DIV/0!	320.5	#DIV/0!	#DIV/0!	#DIV/0!	#DIV/0!	#DIV/0!
20:3w3	0	1.13	0	0	30000	#DIV/0!	320.5	#DIV/0!	#DIV/0!	#DIV/0!	#DIV/0!	#DIV/0!
20:4w6	0	0.922	0	0	30000	#DIV/0!	318.5	#DIV/0!	#DIV/0!	#DIV/0!	#DIV/0!	#DIV/0!
20:5w3	0	1.215	0	0	30000	#DIV/0!	316.5	#DIV/0!	#DIV/0!	#DIV/0!	#DIV/0!	#DIV/0!
220	0	1.056	0	0	30000	#DIV/0!	354.6	#DIV/0!	#DIV/0!	#DIV/0!	#DIV/0!	#DIV/0!
22:1w9	0	0.842	0	0	30000	#DIV/0!	352.6	#DIV/0!	#DIV/0!	#DIV/0!	#DIV/0!	#DIV/0!
22:2w6	0	0.901	0	0	30000		350.6			0
230	0	0.902	0	0	30000	#DIV/0!	368.6	#DIV/0!	#DIV/0!	#DIV/0!	#DIV/0!	#DIV/0!
22:4w6	0	1.211	0	0	30000	#DIV/0!	346.6	#DIV/0!	#DIV/0!	#DIV/0!	#DIV/0!	#DIV/0!
22:5w6	0	1.21	0	0	30000	#DIV/0!	344.6	#DIV/0!	#DIV/0!	#DIV/0!	#DIV/0!	#DIV/0!
22:5w3	0	1.334	0	0	30000	#DIV/0!	344.6	#DIV/0!	#DIV/0!	#DIV/0!	#DIV/0!	#DIV/0!
22:6w3	0	1.056	0	0	30000	#DIV/0!	342.6	#DIV/0!	#DIV/0!	#DIV/0!	#DIV/0!	#DIV/0!
240	0	0.842	0	0	30000	#DIV/0!	382.6	#DIV/0!	#DIV/0!	#DIV/0!	#DIV/0!	#DIV/0!
241	0	1.404	0	0	30000	#DIV/0!	380.6	#DIV/0!	#DIV/0!	#DIV/0!	#DIV/0!	#DIV/0!
						Total Mass		#DIV/0!	Total Mass	#DIV/0!	#DIV/0!	%
						nmol/sample			nmol/g of tissue
17:0 int std	0
weight (g)	0.02	ng	nmol
	w6 total	#DIV/0!	#DIV/0!		Plasma (ml)	0.03
	w3 total	#DIV/0!	#DIV/0!					Wt Tissue (g) =	0.025
	w6/w3 ratio	#DIV/0!	#DIV/0!
	trienoic/tetra
	enoic ratio	#DIV/0!

## Sheet: EA5
Fatty Acid	AREA	17:0 Response Factor	RF X AREA		ng Int Std	ng/sample	MW	NM/sample	nmol/mL plasma	nmol/g tissue	% Distribution nmol	Dil factor nmol/g tissue
120	0	1.276	0	0	30000	#DIV/0!	214.4	#DIV/0!	#DIV/0!	#DIV/0!	#DIV/0!
140	0	0.912	0	0	30000	#DIV/0!	242.4	#DIV/0!	#DIV/0!	#DIV/0!	#DIV/0!	#DIV/0!
150	0	1.074	0	0	30000	#DIV/0!	256.4	#DIV/0!	#DIV/0!	#DIV/0!	#DIV/0!	#DIV/0!
160	0	0.956	0	0	30000	#DIV/0!	270.4	#DIV/0!	#DIV/0!	#DIV/0!	#DIV/0!	#DIV/0!
161	0	1.036	0	0	30000	#DIV/0!	268.4	#DIV/0!	#DIV/0!	#DIV/0!	#DIV/0!	#DIV/0!
180	0	0.962	0	0	30000	#DIV/0!	298.4	#DIV/0!	#DIV/0!	#DIV/0!	#DIV/0!	#DIV/0!
18:1w9	0	1.046	0	0	30000	#DIV/0!	296.5	#DIV/0!	#DIV/0!	#DIV/0!	#DIV/0!	#DIV/0!
18:1w7	0	0.939	0	0	30000	#DIV/0!	296.5	#DIV/0!	#DIV/0!	#DIV/0!	#DIV/0!	#DIV/0!
18:2w6	0	1.084	0	0	30000	#DIV/0!	294.5	#DIV/0!	#DIV/0!	#DIV/0!	#DIV/0!	#DIV/0!
190	0	0.962	0	0	30000	#DIV/0!	312.5	#DIV/0!	#DIV/0!	#DIV/0!	#DIV/0!	#DIV/0!
18:3w6	0	1.149	0	0	30000	#DIV/0!	292.5	#DIV/0!	#DIV/0!	#DIV/0!	#DIV/0!	#DIV/0!
18:3w3	0	1.129	0	0	30000	#DIV/0!	292.5	#DIV/0!	#DIV/0!	#DIV/0!	#DIV/0!	#DIV/0!
200	0	0.664	0	0	30000	#DIV/0!	326.5	#DIV/0!	#DIV/0!	#DIV/0!	#DIV/0!	#DIV/0!
20:1w9	0	0.67	0	0	30000	#DIV/0!	324.5	#DIV/0!	#DIV/0!	#DIV/0!	#DIV/0!	#DIV/0!
20:1w7	0	0.67	0	0	30000	#DIV/0!	324.5	#DIV/0!	#DIV/0!	#DIV/0!	#DIV/0!	#DIV/0!
20:2w6	0	1.142	0	0	30000	#DIV/0!	322.5	#DIV/0!	#DIV/0!	#DIV/0!	#DIV/0!	#DIV/0!
20:3w9	0	1.156	0	0	30000	#DIV/0!	320.5	#DIV/0!	#DIV/0!	#DIV/0!	#DIV/0!	#DIV/0!
20:3w6	0	1.156	0	0	30000	#DIV/0!	320.5	#DIV/0!	#DIV/0!	#DIV/0!	#DIV/0!	#DIV/0!
20:3w3	0	1.13	0	0	30000	#DIV/0!	320.5	#DIV/0!	#DIV/0!	#DIV/0!	#DIV/0!	#DIV/0!
20:4w6	0	0.922	0	0	30000	#DIV/0!	318.5	#DIV/0!	#DIV/0!	#DIV/0!	#DIV/0!	#DIV/0!
20:5w3	0	1.215	0	0	30000	#DIV/0!	316.5	#DIV/0!	#DIV/0!	#DIV/0!	#DIV/0!	#DIV/0!
220	0	1.056	0	0	30000	#DIV/0!	354.6	#DIV/0!	#DIV/0!	#DIV/0!	#DIV/0!	#DIV/0!
22:1w9	0	0.842	0	0	30000	#DIV/0!	352.6	#DIV/0!	#DIV/0!	#DIV/0!	#DIV/0!	#DIV/0!
22:2w6	0	0.901	0	0	30000		350.6			0
230	0	0.902	0	0	30000	#DIV/0!	368.6	#DIV/0!	#DIV/0!	#DIV/0!	#DIV/0!	#DIV/0!
22:4w6	0	1.211	0	0	30000	#DIV/0!	346.6	#DIV/0!	#DIV/0!	#DIV/0!	#DIV/0!	#DIV/0!
22:5w6	0	1.21	0	0	30000	#DIV/0!	344.6	#DIV/0!	#DIV/0!	#DIV/0!	#DIV/0!	#DIV/0!
22:5w3	0	1.334	0	0	30000	#DIV/0!	344.6	#DIV/0!	#DIV/0!	#DIV/0!	#DIV/0!	#DIV/0!
22:6w3	0	1.056	0	0	30000	#DIV/0!	342.6	#DIV/0!	#DIV/0!	#DIV/0!	#DIV/0!	#DIV/0!
240	0	0.842	0	0	30000	#DIV/0!	382.6	#DIV/0!	#DIV/0!	#DIV/0!	#DIV/0!	#DIV/0!
241	0	1.404	0	0	30000	#DIV/0!	380.6	#DIV/0!	#DIV/0!	#DIV/0!	#DIV/0!	#DIV/0!
						Total Mass		#DIV/0!	Total Mass	#DIV/0!	#DIV/0!	%
						nmol/sample			nmol/g of tissue
17:0 int std	0
weight (g)	0.02	ng	nmol
	w6 total	#DIV/0!	#DIV/0!		Plasma (ml)	0.03
	w3 total	#DIV/0!	#DIV/0!					Wt Tissue (g) =	0.025
	w6/w3 ratio	#DIV/0!	#DIV/0!
	trienoic/tetra
	enoic ratio	#DIV/0!

## Sheet: EA tab
	1	2	3	4	5		these are the sample numbers; enter the value for each fatty acid below (leave blank if you don't have a number)
120
140
150
160
161
17:0 int std
180
18:1w9
18:1w7
18:2w6
190
18:3w6
18:3w3
200
20:1w9
20:1w7
20:2w6
20:3w9
20:3w6
20:3w3
20:4w6
20:5w3
220
22:1w9
22:2w6
230
22:4w6
22:5w6
22:5w3
22:6w3
240
241
Plasma volume (ml)	0.03	0.03	0.03	0.03	0.03
Tissuse wt (g)	0.025	0.025	0.025	0.025	0.025

## Sheet: PN S 3-1
Fatty Acid	AREA	17:0 Response Factor	RF X AREA		ng Int Std	ng/sample	MW	NM/sample	nmol/mL plasma	nmol/g tissue	% Distribution nmol	Dil factor nmol/g tissue
120	0	1.276	0	0	30000	0	214.4	0	0	0	0
140	5424006	0.912	4.94669e+06	148400804160	30000	922.461	242.4	3.80553	126851	152.221	0.635875	1826.66
150	0	1.074	0	0	30000	0	256.4	0	0	0	0	0
160	270032507	0.956	2.58151e+08	7744532300760	30000	48140.1	270.4	178.033	5.93443e+06	7121.31	29.7479	85455.8
161	60543897	1.036	6.27235e+07	1881704318760	30000	11696.7	268.4	43.5793	1.45264e+06	1743.17	7.28177	20918.1
180	155831005	0.962	1.49909e+08	4497282804300	30000	27955.2	298.4	93.6835	3.12278e+06	3747.34	15.6538	44968.1
18:1w9	166622376	1.046	1.74287e+08	5228610158880	30000	32501.1	296.5	109.616	3.65386e+06	4384.63	18.316	52615.6
18:1w7	35812995	0.939	3.36284e+07	1008852069150	30000	6271.03	296.5	21.1502	705007	846.008	3.53403	10152.1
18:2w6	35619100	1.084	3.86111e+07	1.15833e+12	30000	7200.21	294.5	24.4489	814964	977.957	4.08523	11735.5
190	1747009	0.962	1.68062e+06	50418679740	30000	313.403	312.5	1.00289	33429.7	40.1156	0.167575	481.387
18:3w6	403794	1.149	463959	13918779180	30000	86.5193	292.5	0.295792	9859.75	11.8317	0.0494246	141.98
18:3w3	0	1.129	0	0	30000	0	292.5	0	0	0	0	0
200	2205535	0.664	1.46448e+06	43934257200	30000	273.096	326.5	0.836434	27881.1	33.4574	0.139762	401.488
20:1w9	5205870	0.67	3.48793e+06	1.04638e+11	30000	650.431	324.5	2.00441	66813.6	80.1764	0.334921	962.116
20:1w7	2002555	0.67	1.34171e+06	40251355500	30000	250.203	324.5	0.771041	25701.4	30.8416	0.128835	370.1
20:2w6	2127725	1.142	2.42986e+06	7.28959e+10	30000	453.121	322.5	1.40503	46834.2	56.2011	0.234769	674.413
20:3w9	51916132	1.156	6.0015e+07	1.80045e+12	30000	11191.6	320.5	34.9193	1.16398e+06	1396.77	5.83474	16761.2
20:3w6	9045802	1.156	1.04569e+07	313708413360	30000	1950.01	320.5	6.08429	202810	243.372	1.01664	2920.46
20:3w3	0	1.13	0	0	30000	0	320.5	0	0	0	0	0
20:4w6	55189721	0.922	5.08849e+07	1526547682860	30000	9489.04	318.5	29.7929	993096	1191.72	4.97816	14300.6
20:5w3	1661628	1.215	2.01888e+06	60566340600	30000	376.481	316.5	1.18951	39650.4	47.5805	0.198758	570.966
220	879566	1.056	928822	27864650880	30000	173.207	354.6	0.488457	16281.9	19.5383	0.0816174	234.459
22:1w9	857530	0.842	722040	21661207800	30000	134.646	352.6	0.381867	12728.9	15.2747	0.063807	183.296
22:2w6	0	0.901	0	0	30000		350.6			0
230	0	0.902	0	0	30000	0	368.6	0	0	0	0	0
22:4w6	1029283	1.211	1.24646e+06	37393851390	30000	232.441	346.6	0.670631	22354.4	26.8252	0.112057	321.903
22:5w6	7994696	1.21	9.67358e+06	290207464800	30000	1803.93	344.6	5.23486	174495	209.394	0.874704	2512.73
22:5w3	1598912	1.334	2.13295e+06	63988458240	30000	397.753	344.6	1.15425	38474.8	46.1698	0.192865	554.038
22:6w3	65979003	1.056	6.96738e+07	2090214815040	30000	12992.8	342.6	37.9241	1.26414e+06	1516.96	6.33682	18203.6
240	0	0.842	0	0	30000	0	382.6	0	0	0	0	0
241	0	1.404	0	0	30000	0	380.6	0	0	0	0	0
						Total Mass		598.472	Total Mass	23938.9	100	%
						nmol/sample			nmol/g of tissue
17:0 int std	160874909
weight (g)	0.02	ng	nmol
	w6 total	21215.3	67.9324		Plasma (ml)	3e-05
	w3 total	13767	40.2679					Wt Tissue (g) =	0.025
	w6/w3 ratio	1.54102	1.68701
	trienoic/tetra
	enoic ratio	1.17943

## Sheet: PN S 3-2
Fatty Acid	AREA	17:0 Response Factor	RF X AREA		ng Int Std	ng/sample	MW	NM/sample	nmol/mL plasma	nmol/g tissue	% Distribution nmol	Dil factor nmol/g tissue
120	0	1.276	0	0	30000	0	214.4	0	0	0	0
140	4310336	0.912	3.93103e+06	117930792960	30000	973.665	242.4	4.01677	133892	160.671	0.641378	1928.05
150	0	1.074	0	0	30000	0	256.4	0	0	0	0	0
160	205050095	0.956	1.96028e+08	5880836724600	30000	48553.6	270.4	179.562	5.98541e+06	7182.49	28.6716	86189.9
161	54564276	1.036	5.65286e+07	1.69586e+12	30000	14001.4	268.4	52.1662	1.73887e+06	2086.65	8.32965	25039.8
180	114101131	0.962	1.09765e+08	3292958640660	30000	27187.5	298.4	91.1108	3.03703e+06	3644.43	14.5481	43733.2
18:1w9	174264074	1.046	1.8228e+08	5468406642120	30000	45148.5	296.5	152.271	5.07572e+06	6090.86	24.314	73090.3
18:1w7	39897164	0.939	3.74634e+07	1123903109880	30000	9279.22	296.5	31.2958	1.04319e+06	1251.83	4.99717	15022
18:2w6	24693470	1.084	2.67677e+07	803031644400	30000	6630.02	294.5	22.5128	750427	900.513	3.59474	10806.2
190	521798	0.962	501970	15059090280	30000	124.332	312.5	0.397861	13262	15.9144	0.0635285	190.973
18:3w6	0	1.149	0	0	30000	0	292.5	0	0	0	0	0
18:3w3	0	1.129	0	0	30000	0	292.5	0	0	0	0	0
200	1584723	0.664	1.05226e+06	3.15677e+10	30000	260.63	326.5	0.798256	26608.5	31.9302	0.127462	383.163
20:1w9	3403061	0.67	2.28005e+06	68401526100	30000	564.74	324.5	1.74034	58011.3	69.6135	0.277889	835.362
20:1w7	1556148	0.67	1.04262e+06	31278574800	30000	258.244	324.5	0.79582	26527.3	31.8328	0.127073	381.994
20:2w6	0	1.142	0	0	30000	0	322.5	0	0	0	0	0
20:3w9	23540648	1.156	2.7213e+07	816389672640	30000	6740.31	320.5	21.0306	701021	841.225	3.35806	10094.7
20:3w6	9605258	1.156	1.11037e+07	333110347440	30000	2750.24	320.5	8.58109	286036	343.244	1.37019	4118.92
20:3w3	0	1.13	0	0	30000	0	320.5	0	0	0	0	0
20:4w6	37127225	0.922	3.42313e+07	1.02694e+12	30000	8478.66	318.5	26.6206	887353	1064.82	4.25064	12777.9
20:5w3	785826	1.215	954779	2.86434e+10	30000	236.487	316.5	0.747193	24906.4	29.8877	0.119308	358.653
220	0	1.056	0	0	30000	0	354.6	0	0	0	0	0
22:1w9	1424861	0.842	1.19973e+06	35991988860	30000	297.159	352.6	0.842764	28092.1	33.7106	0.134568	404.527
22:2w6	0	0.901	0	0	30000		350.6			0
230	0	0.902	0	0	30000	0	368.6	0	0	0	0	0
22:4w6	1611065	1.211	1.951e+06	58529991450	30000	483.238	346.6	1.39422	46474.1	55.7689	0.222623	669.227
22:5w6	3816343	1.21	4.61778e+06	138533250900	30000	1143.76	344.6	3.31911	110637	132.764	0.529979	1593.17
22:5w3	0	1.334	0	0	30000	0	344.6	0	0	0	0	0
22:6w3	35454626	1.056	3.74401e+07	1123202551680	30000	9273.43	342.6	27.0678	902261	1082.71	4.32206	12992.6
240	0	0.842	0	0	30000	0	382.6	0	0	0	0	0
241	0	1.404	0	0	30000	0	380.6	0	0	0	0	0
						Total Mass		626.272	Total Mass	25050.9	100	%
						nmol/sample			nmol/g of tissue
17:0 int std	121120455
weight (g)	0.02	ng	nmol
	w6 total	19485.9	62.4278		Plasma (ml)	3e-05
	w3 total	9509.92	27.815					Wt Tissue (g) =	0.025
	w6/w3 ratio	2.04901	2.24439
	trienoic/tetra
	enoic ratio	0.794974

[truncated: 28 more sheets: PN S 3-3, EB4, EB5, EB tab, PN FO 8-4, PN FO 8-5, PN FO 9-2, EC4, EC5, EC tab, PN FOP 11-3, PN FOP 12-4, PN FOP 12-5, ED4, ED5, ED tab, PN SO 15-1, PN SO 15-2, PN SO 15-3, EE4 …]
