# Supplementary material for: Alpha-tocopherol in intravenous lipid emulsions imparts hepatic protection in a murine model of hepatosteatosis induced by the enteral administration of a parenteral nutrition solution
Source: PLoS One. 2019 Jul 11;14(7):e0217155. doi: 10.1371/journal.pone.0217155 (PMC6622470; doi:10.1371/journal.pone.0217155)
Supplement: S5 Fig — Sheet 1 shows the calculations used to generate Fig 4A. Sheet 2 shows the calculations used to generate Fig 4B. (XLSX) [file pone.0217155.s005.xlsx]

## Sheet: Fig 4A ACC
RT-PCR Analysis Spreadsheet
Negative Control
Chow WT	GAPDH Ct	Average GAPDH Ct (technical replicates)	Average GAPDH Ct (Biological Replicates)	ACC2 Ct	Average test Gene Ct (Technical Replicates)	Average Test Gene Ct (Biological Replicates)	ddCt Negative Control
1-1	22.66	22.8	22.509	26.51	26.6	27.013	1.62902
1-1	22.94			26.69
1-2	22.39	22.405		28.4	28.29		0.383953
1-2	22.42			28.18
1-3	22.26	22.415		27.02	27.115		0.872968
1-3	22.57			27.21
2-4	22.48	22.565		26.24	26.3		1.70409
2-4	22.65			26.36
2-5	22.4	22.36		26.81	26.76		1.07475
2-5	22.32			26.71
PN S	GAPDH Ct	Average GAPDH Ct (technical replicates)		ACC2 Ct	Average test Gene Ct (technical replicates)		ddCt PN S
3-1	21.93	21.92		24.41	24.425		3.99723
3-1	21.91			24.44
5-1	21.52	21.525		23.65	23.655		5.18376
5-1	21.53			23.66
5-2	21.68	21.805		23.98	24.08		4.68809
5-2	21.93			24.18
6-4	21.94	22.015		23.86	23.935		5.996
6-4	22.09			24.01
6-5	21.85	21.815		23.91	23.89		5.3852
6-5	21.78			23.87
PN FO	GAPDH Ct	Average GAPDH Ct (technical replicates)		ACC2 Ct	Average test Gene Ct (technical replicates)		ddCt PN FO
7-1	22.6	22.725		28.18	28.285		0.480964
7-1	22.85			28.39
7-2	23.27	23.255		32.12	31.905		0.0564845
7-2	23.24			31.69
7-3	22.67	22.71		30.22	30.24		0.122767
7-3	22.75			30.26
8-4	22.14	22.1		26.22	26.15		1.36983
8-4	22.06			26.08
9-1	22.22	22.255		26.32	26.43		1.25614
9-1	22.29			26.54
PN FO P	GAPDH Ct	Average GAPDH Ct (technical replicates)		ACC2 Ct	Average test Gene Ct (technical replicates)		ddCt PN FO P
11-1	22.37	22.54		25.72	25.865		2.2642
11-1	22.71			26.01
11-2	22.68	22.695		27.32	27.28		0.945402
11-2	22.71			27.24
11-3	22.73	22.605		26.64	26.535		1.48865
11-3	22.48			26.43
12-4	22.15	22.165		27.15	27.195		0.694478
12-4	22.18			27.24
14-5	22.41	22.38		28	27.985		0.466193
14-5	22.35			27.97
PN SO	GAPDH Ct	Average GAPDH Ct (technical replicates)		ACC2 Ct	Average test Gene Ct (technical replicates)		ddCt PN SO
15-3	22.12	22.09		24.87	24.855		3.33804
15-3	22.06			24.84
16-5	21.68	21.68		25.03	24.97		2.3198
16-5	21.68			24.91
17-1	21.85	21.91		24.36	24.455		3.88792
17-1	21.97			24.55
17-2	22.14	22.15		24.84	24.905		3.36126
17-2	22.16			24.97
17-3	22.4	22.385		25.74	25.71		2.2642
17-3	22.37			25.68
PN SO AT	GAPDH Ct	Average GAPDH Ct (technical replicates)		ACC2 Ct	Average test Gene Ct (technical replicates)		ddCt PN SO AT
19-1	22.09	22.07		25.52	25.44		2.19466
19-1	22.05			25.36
19-3	22.16	22.19		26.02	26.06		1.55186
19-3	22.22			26.1
20-4	22.39	22.37		26.35	26.35		1.43794
20-4	22.35			26.35
20-5	22.61	22.58		28.99	28.935		0.2772
20-5	22.55			28.88
22-5	21.94	21.87		25.22	25.165		2.31177
22-5	21.8			25.11

## Sheet: Fig 4B PPARg
RT-PCR Analysis Spreadsheet
Chow WT	GAPDH Ct	Average GAPDH Ct (technical replicates)	Average GAPDH Ct (Biological Replicates)	Test Gene Ct	Average test Gene Ct (Technical Replicates)	Average Test Gene Ct (Biological Replicates)	ddCt Chow
1-1	20.31	20.265	20.854	28.32	28.29	28.357	0.696406
1-1	20.22			28.26
1-2	21.09	21		27.99	27.875		1.54542
1-2	20.91			27.76
1-3	20.94	21.015		28.64	28.615		0.934975
1-3	21.09			28.59
2-4	21.16	21.075		29.42	29.23		0.636397
2-4	20.99			29.04
2-5	20.92	20.915		27.74	27.775		1.56157
2-5	20.91			27.81
PN S	GAPDH Ct	Average GAPDH Ct (technical replicates)		Test Gene Ct	Average test Gene Ct (technical replicates)		ddCt PN S
3-1	20.93	21.09	20.322	26.28	26.39	26.294	4.60436
3-1	21.25			26.5
5-1	19.78	19.89		26.9	26.995		1.31768
5-1	20			27.09
5-2	20.14	20.075		26.49	26.275		2.46741
5-2	20.01			26.06
6-4	20.33	20.375		25.86	25.91		3.91225
6-4	20.42			25.96
6-5	20.22	20.18		25.96	25.9		3.44141
6-5	20.14			25.84
PN FO	GAPDH Ct	Average GAPDH Ct (technical replicates)		Test Gene Ct	Average test Gene Ct (technical replicates)		ddCt PN FO
7-1	21	21.025		28.28	28.19		1.264
7-1	21.05			28.1
7-2	21.93	21.92		31.01	30.815		0.381036
7-2	21.91			30.62
7-3	21.08	21.165		31.08	31.155		0.178377
7-3	21.25			31.23
8-4	20.68	20.54		31.36	31.32		0.103163
8-4	20.4			31.28
9-1	20.7	20.78		29.27	29.325		0.485654
9-1	20.86			29.38
PN FO P	GAPDH Ct	Average GAPDH Ct (technical replicates)		Test Gene Ct	Average test Gene Ct (technical replicates)		ddCt PN FO P
11-1	20.96	21.035		30.67	30.625		0.23537
11-1	21.11			30.58
11-2	21.01	21.09		29.56	29.59		0.501041
11-2	21.17			29.62
11-3	21.11	21.12		32.45	32.48		0.0690124
11-3	21.13			32.51
12-4	20.45	20.54		32.09	32.105		0.059871
12-4	20.63			32.12
14-5	20.54	20.75		31.81	31.755		0.0882659
14-5	20.96			31.7
PN SO	GAPDH Ct	Average GAPDH Ct (technical replicates)		Test Gene Ct	Average test Gene Ct (technical replicates)		ddCt PN SO
15-3	20.48	20.425		26.18	26.075		3.61251
15-3	20.37			25.97
16-5	20.1	19.95		25.92	25.91		2.914
16-5	19.8			25.9
17-1	20.42	20.47		26.59	26.595		2.59908
17-1	20.52			26.6
17-2	20.9	20.805		26.77	26.645		3.16674
17-2	20.71			26.52
17-3	20.9	20.945		26.42	26.475		3.92584
17-3	20.99			26.53
PN SO AT	GAPDH Ct	Average GAPDH Ct (technical replicates)		Test Gene Ct	Average test Gene Ct (technical replicates)		ddCt PN SO AT
19-1	20.66	20.62		29.22	29.075		0.516915
19-1	20.58			28.93
19-3	20.68	20.64		29.96	29.95		0.285785
19-3	20.6			29.94
20-4	20.91	20.885		29.07	28.995		0.656561
20-4	20.86			28.92
20-5	21.12	21.14		30.42	30.495		0.277008
20-5	21.16			30.57
22-5	20.28	20.205		29.27	29.17		0.36299
22-5	20.13			29.07
