# Supplementary material for: Alpha-tocopherol in intravenous lipid emulsions imparts hepatic protection in a murine model of hepatosteatosis induced by the enteral administration of a parenteral nutrition solution
Source: PLoS One. 2019 Jul 11;14(7):e0217155. doi: 10.1371/journal.pone.0217155 (PMC6622470; doi:10.1371/journal.pone.0217155)
Supplement: S6 Fig — Columns B-E represent the calculations used to generate Fig 5B. Columns F-I represent the calculations used to generate Fig 5A. Columns J and K are the values for beta-actin. (XLSX) [file pone.0217155.s006.xlsx]

## Sheet: Sheet1
Mouse	PPARg	PPARg normalized for b-actin	PPARg chow	PPARg (compared to Chow)	ACC	ACC normalized for b-actin	ACC chow	ACC (compared to Chow)	b-actin	b-actin normalized to highest value band
Chow	483030	597014	603729	0.988879	1958992	2.42127e+06	2.47912e+06	0.976666	6861232	0.809076
Chow	610443	610443		1.01112	2536968	2536968		1.02333	8480332	1
PN Saline	2816964	4.64498e+06		7.69382	7925876	1.30692e+07		5.27172	5142928	0.606454
PN Saline	1229310	2.38116e+06		3.94408	6404300	1.2405e+07		5.00381	4378108	0.516266
PN FO	321111	630909		1.04502	1502676	2.95241e+06		1.19091	4316200	0.508966
PN FO	276264	606955		1.00534	1205484	2.64846e+06		1.06831	3859940	0.455164
PN FOP	298620	687741		1.13916	1061060	2.44369e+06		0.985708	3682196	0.434204
PN FOP	410886	768461		1.27286	2092636	3.91376e+06		1.57869	4534320	0.534687
PN SO	1704159	4.05774e+06		6.72114	4537204	1.08035e+07		4.35778	3561544	0.419977
PN SO	1427463	2.70236e+06		4.47612	4075988	7.71634e+06		3.11253	4479552	0.528228
PN SO AT	541566	1.06036e+06		1.75636	2505888	4.90643e+06		1.9791	4331208	0.510736
PN SO AT	314253	479093		0.793556	1557976	2.3752e+06		0.958083	5562536	0.655934
