# Supplementary material for: Alpha-tocopherol in intravenous lipid emulsions imparts hepatic protection in a murine model of hepatosteatosis induced by the enteral administration of a parenteral nutrition solution
Source: PLoS One. 2019 Jul 11;14(7):e0217155. doi: 10.1371/journal.pone.0217155 (PMC6622470; doi:10.1371/journal.pone.0217155)
Supplement: S10 Fig — Sheet 1 shows the data and calculations used to generate Fig 6A. Sheet 2 shows the data and calculations utilized to generate Fig 6B. Sheet 3 shows the data and calculations utilized to generate Fig 6C. (XLSX) [file pone.0217155.s010.xlsx]

## Sheet: Fig 6A Cyp7a1
RT-PCR Analysis Spreadsheet		Cyp7a1
Negative Control
Chow WT	GAPDH Ct	Average GAPDH Ct (technical replicates)	Average GAPDH Ct (Biological Replicates)	Test Gene Ct	Average test Gene Ct (Technical Replicates)	Average Test Gene Ct (Biological Replicates)	ddCt Negative Control
1-1	21.32	21.64	21.727	20.84	20.995	20.496	0.666187
1-1	21.96			21.15
1-2	21.59	21.58		20.64	20.65		0.81169
1-2	21.57			20.66
1-3	21.4	21.68		20.8	21.01		0.677832
1-3	21.96			21.22
2-4	22.02	22.135		19.72	19.87		2.04769
2-4	22.25			20.02
2-5	21.64	21.6		19.93	19.955		1.33237
2-5	21.56			19.98
PN S	GAPDH Ct	Average GAPDH Ct (technical replicates)		Test Gene Ct	Average test Gene Ct (technical replicates)		ddCt PN S
3-1	21.21	21.3	21.137	21	21.01	21.151	0.520872
3-1	21.39			21.02
5-1	20.68	20.87		21.38	21.505		0.274333
5-1	21.06			21.63
5-2	21.08	21.215		20.41	20.54		0.680185
5-2	21.35			20.67
6-4	20.96	21.04		21.97	22		0.219
6-4	21.12			22.03
6-5	21.14	21.26		20.58	20.7		0.628071
6-5	21.38			20.82
PN FO	GAPDH Ct	Average GAPDH Ct (technical replicates)		Test Gene Ct	Average test Gene Ct (technical replicates)		ddCt PN FO
7-1	21.54	21.76		21.14	21.35		0.566049
7-1	21.98			21.56
7-2	22.64	22.515		21.88	21.83		0.684916
7-2	22.39			21.78
7-3	21.69	21.87		22.78	22.975		0.198059
7-3	22.05			23.17
8-4	21.06	21.23		22.5	22.665		0.157563
8-4	21.4			22.83
9-1	22.06	22.155		24.97	25.01		0.0588832
9-1	22.25			25.05
PN FOP	GAPDH Ct	Average GAPDH Ct (technical replicates)		Test Gene Ct	Average test Gene Ct (technical replicates)		ddCt PN FO P
11-1	21.9	21.98		26.97	27.14		0.0119156
11-1	22.06			27.31
11-2	24.5	23.29		28.58	26.955		0.0335859
11-2	22.08			25.33
11-3	21.92	22.43		24.93	25.835		0.0402184
11-3	22.94			26.74
12-4	21.32	21.315		24.54	24.48		0.0474977
12-4	21.31			24.42
14-5	21.12	21.12		24.03	24.03		0.0566806
14-5
PN SO	GAPDH Ct	Average GAPDH Ct (technical replicates)		Test Gene Ct	Average test Gene Ct (technical replicates)		ddCt PN SO
15-3	21.59	21.58		24.82	24.865		0.0437068
15-3	21.57			24.91
16-5	20.96	20.945		24.46	24.42		0.0383136
16-5	20.93			24.38
17-1	21.58	21.71		25.29	25.62		0.0283403
17-1	21.84			25.95
17-2	21.02	21.405		26.01	26.36		0.013735
17-2	21.79			26.71
17-3	21.92	21.935		26.46	26.52		0.0177505
17-3	21.95			26.58
PN SO AT	GAPDH Ct	Average GAPDH Ct (technical replicates)		Test Gene Ct	Average test Gene Ct (technical replicates)		ddCt PN SO AT
19-1	21.58	21.63		24.23	24.35		0.0646592
19-1	21.68			24.47
19-3	21.63	21.51		23.96	23.9		0.0812775
19-3	21.39			23.84
20-4	21.78	22.01		23.16	23.445		0.157563
20-4	22.24			23.73
20-5	21.95	21.935		23.73	23.715		0.124051
20-5	21.92			23.7
22-5	20.96	20.995		21.14	21.17		0.377356
22-5	21.03			21.2

## Sheet: Fig 6B FXR
RT-PCR Analysis Spreadsheet		FXR
Chow WT	GAPDH Ct	Average GAPDH Ct (technical replicates)	Average GAPDH Ct (Biological Replicates)	Test Gene Ct	Average test Gene Ct (Technical Replicates)	Average Test Gene Ct (Biological Replicates)	ddCt Negative Control
1-1	22.05	22.095	22.366	22.64	22.665	22.658	0.824734
1-1	22.14			22.69
1-2	22.07	21.985		22.29	22.23		1.03311
1-2	21.9			22.17
1-3	22.77	22.675		22.9	22.91		1.0403
1-3	22.58			22.92
2-4	22.8	22.9		22.83	22.92		1.20748
2-4	23			23.01
2-5	22.12	22.175		22.46	22.565		0.934327
2-5	22.23			22.67
PN S	GAPDH Ct	Average GAPDH Ct (technical replicates)		Test Gene Ct	Average test Gene Ct (technical replicates)		ddCt PN S
3-1	22.37	22.34	22.041	22.79	22.805	22.726	0.886996
3-1	22.31			22.82
5-1	22.08	22.195		22.77	22.77		0.82188
5-1	22.31			22.77
5-2	21.92	21.895		22.45	22.435		0.842063
5-2	21.87			22.42
6-4	21.81	21.885		22.73	22.805		0.647073
6-4	21.96			22.88
6-5	21.92	21.89		22.94	22.815		0.644834
6-5	21.86			22.69
PN FO	GAPDH Ct	Average GAPDH Ct (technical replicates)		Test Gene Ct	Average test Gene Ct (technical replicates)		ddCt PN FO
7-1	22.8	22.84		22.87	22.915		1.16231
7-1	22.88			22.96
7-2	22.63	22.59		23.14	23.125		0.844986
7-2	22.55			23.11
7-3	22.06	22.075		22.94	22.97		0.658383
7-3	22.09			23
8-4	22.41	22.3		22.74	22.68		0.940826
8-4	22.19			22.62
9-1	22.35	22.41		22.93	23.01		0.807761
9-1	22.47			23.09
PN FO P	GAPDH Ct	Average GAPDH Ct (technical replicates)		Test Gene Ct	Average test Gene Ct (technical replicates)		ddCt PN FO P
11-1	22.96	22.74		23.81	23.565		0.691116
11-1	22.52			23.32
11-2	23.19	23.225		23.8	23.8		0.82188
11-2	23.26			23.8
11-3	22.54	22.64		23.23	23.285		0.782954
11-3	22.74			23.34
12-4	22.25	22.24		22.96	22.955		0.745872
12-4	22.23			22.95
14-5	21.39	21.54		22.14	22.325		0.710546
14-5	21.69			22.51
PN SO	GAPDH Ct	Average GAPDH Ct (technical replicates)		Test Gene Ct	Average test Gene Ct (technical replicates)		ddCt PN SO
15-3	22.22	22.27		23.08	23.135		0.672217
15-3	22.32			23.19
16-5	21.99	22.025		23.83	23.905		0.332632
16-5	22.06			23.98
17-1	21.95	22.06		22.96	23.06		0.612168
17-1	22.17			23.16
17-2	21.39	21.58		22.83	23.01		0.454389
17-2	21.77			23.19
17-3	22.59	22.555		23.88	23.875		0.49039
17-3	22.52			23.87
PN SO AT	GAPDH Ct	Average GAPDH Ct (technical replicates)		Test Gene Ct	Average test Gene Ct (technical replicates)		ddCt PN SO AT
19-1	22.34	22.31		23.4	23.44		0.559419
19-1	22.28			23.48
19-3	22.28	22.305		22.6	22.665		0.95396
19-3	22.33			22.73
20-4	22.09	22.115		23.4	23.49		0.472046
20-4	22.14			23.58
20-5	22.18	22.375		23.45	23.71		0.485317
20-5	22.57			23.97
22-5	21.53	21.74		22.19	22.38		0.785673
22-5	21.95			22.57

## Sheet: Fig 6C SHP
RT-PCR Analysis Spreadsheet		SHP
Chow WT	GAPDH Ct	Average GAPDH Ct (technical replicates)	Average GAPDH Ct (Biological Replicates)	Test Gene Ct	Average test Gene Ct (Technical Replicates)	Average Test Gene Ct (Biological Replicates)	ddCt Negative Control
1-1	21.99	22.245	21.999	30.23	30.345	30.15	1.03598
1-1	22.5			30.46
1-2	21.34	21.35		30.01	29.965		0.724973
1-2	21.36			29.92
1-3	21.91	21.76		29.45	29.445		1.38127
1-3	21.61			29.44
2-4	21.72	22.005		30.3	30.395		0.847332
2-4	22.29			30.49
2-5	21.57	22.635		30.23	30.6		1.13761
2-5	23.7			30.97
PN S	GAPDH Ct	Average GAPDH Ct (technical replicates)		Test Gene Ct	Average test Gene Ct (technical replicates)		ddCt PN S
3-1	21.25	21.135	20.937	30.47	30.415	30.52	0.457233
3-1	21.02			30.36
5-1	20.53	20.535		29.57	29.55		0.549427
5-1	20.54			29.53
5-2	20.84	20.965		30.03	30.035		0.528875
5-2	21.09			30.04
6-4	21.35	21.19		30.98	31.28		0.260797
6-4	21.03			31.58
6-5	20.73	20.86		31.08	31.32		0.2018
6-5	20.99			31.56
PN FO	GAPDH Ct	Average GAPDH Ct (technical replicates)		Test Gene Ct	Average test Gene Ct (technical replicates)		ddCt PN FO
7-1	21.84	21.875		31.64	31.525		0.353799
7-1	21.91			31.41
7-2	22.62	22.45		31.28	31.39		0.578745
7-2	22.28			31.5
7-3	21.97	21.995		31.07	31.31		0.446273
7-3	22.02			31.55
8-4	20.97	21.295		30.21	30.26		0.568803
8-4	21.62			30.31
9-1	21.39	21.485		31.27	31.49		0.276624
9-1	21.58			31.71
PN FO P	GAPDH Ct	Average GAPDH Ct (technical replicates)		Test Gene Ct	Average test Gene Ct (technical replicates)		ddCt PN FO P
11-1	22.32	22.045		29.2	29.165		2.04344
11-1	21.77			29.13
11-2	21.77	21.79		29.37	29.5		1.35754
11-2	21.81			29.63
11-3	21.86	21.88		30.11	30.21		0.883315
11-3	21.9			30.31
12-4	21.07	21.32		29.48	29.86		0.763659
12-4	21.57			30.24
14-5	21.16	21.23		29.43	29.29		1.06511
14-5	21.3			29.15
PN SO	GAPDH Ct	Average GAPDH Ct (technical replicates)		Test Gene Ct	Average test Gene Ct (technical replicates)		ddCt PN SO
15-3	21.07	21.08		28.55	28.6		1.54864
15-3	21.09			28.65
16-5	20.61	20.63		30.17	30.045		0.416388
16-5	20.65			29.92
17-1	20.81	20.855		27.61	27.49		2.85997
17-1	20.9			27.37
17-2	21.18	21.225		28.1	28.29		2.12285
17-2	21.27			28.48
17-3	21.5	21.565		28.75	28.82		1.8609
17-3	21.63			28.89
PN SO AT	GAPDH Ct	Average GAPDH Ct (technical replicates)		Test Gene Ct	Average test Gene Ct (technical replicates)		ddCt PN SO AT
19-1	21.37	21.185		28.28	28.145		2.28311
19-1	21			28.01
19-3	21.56	21.45		28.88	28.715		1.84805
19-3	21.34			28.55
20-4	21.41	21.405		30.3	30.485		0.525222
20-4	21.4			30.67
20-5	21.95	21.895		29.02	29.04		2.00834
20-5	21.84			29.06
22-5	21.02	21.04		29.92	29.96		0.586824
22-5	21.06			30
