# Supplementary material for: Alpha-tocopherol in intravenous lipid emulsions imparts hepatic protection in a murine model of hepatosteatosis induced by the enteral administration of a parenteral nutrition solution
Source: PLoS One. 2019 Jul 11;14(7):e0217155. doi: 10.1371/journal.pone.0217155 (PMC6622470; doi:10.1371/journal.pone.0217155)
Supplement: S11 Fig — Sheet 1 shows the data and calculations utilized to generate S2A Fig. Sheet 2 shows the data and calculations utilized to generate S2B Fig. Sheet 3 shows the data and calculations utilized to generate S2C Fig. Sheet 4 shows the data and calculations utilized to generate S2D Fig. (XLSX) [file pone.0217155.s011.xlsx]

## Sheet: S2 Fig A BSEP
RT-PCR Analysis Spreadsheet		BSEP
Chow WT	GAPDH Ct	Average GAPDH Ct (technical replicates)	Average GAPDH Ct (Biological Replicates)	Test Gene Ct	Average test Gene Ct (Technical Replicates)	Average Test Gene Ct (Biological Replicates)	ddCt Negative Control
1-1	23.43	23.985	23.695	24.35	24.95	24.204	0.729005
1-1	24.54			25.55
1-2	23.09	23.135		24	24.025		0.767905
1-2	23.18			24.05
1-3	23.38	23.575		23.57	23.785		1.23029
1-3	23.77			24
2-4	23.94	23.97		24.1	24.24		1.18017
2-4	24			24.38
2-5	23.81	23.81		24.01	24.02		1.23029
2-5	23.81			24.03
PN S	GAPDH Ct	Average GAPDH Ct (technical replicates)		Test Gene Ct	Average test Gene Ct (technical replicates)		ddCt PN S
3-1	23.02	23.12	23.143	23.62	23.655	23.782	0.98214
3-1	23.22			23.69
5-1	23.04	23.015		23.59	23.515		1.00626
5-1	22.99			23.44
5-2	23.17	23.18		23.87	23.87		0.882091
5-2	23.19			23.87
6-4	23.18	23.21		23.99	23.995		0.825878
6-4	23.24			24
6-5	23.05	23.19		23.78	23.875		0.885154
6-5	23.33			23.97
PN FO	GAPDH Ct	Average GAPDH Ct (technical replicates)		Test Gene Ct	Average test Gene Ct (technical replicates)		ddCt PN FO
7-1	24	23.96		25.02	24.995		0.694478
7-1	23.92			24.97
7-2	23.65	23.645		25.96	25.98		0.282046
7-2	23.64			26
7-3	23.11	23.125		25.98	26.1		0.180992
7-3	23.14			26.22
8-4	23.34	23.43		23.76	23.905		1.02385
8-4	23.52			24.05
9-1	23.45	23.53		23.93	24.05		0.992404
9-1	23.61			24.17
PN FO P	GAPDH Ct	Average GAPDH Ct (technical replicates)		Test Gene Ct	Average test Gene Ct (technical replicates)		ddCt PN FO P
11-1	23.59	23.655		24.34	24.355		0.875998
11-1	23.72			24.37
11-2	24	23.98		24.72	24.73		0.846159
11-2	23.96			24.74
11-3	23.91	23.855		24.6	24.495		0.913198
11-3	23.8			24.39
12-4	23.21	23.405		23.75	23.915		0.999307
12-4	23.6			24.08
14-5	23.03	23.215		23.47	23.625		1.07103
14-5	23.4			23.78
PN SO	GAPDH Ct	Average GAPDH Ct (technical replicates)		Test Gene Ct	Average test Gene Ct (technical replicates)		ddCt PN SO
15-3	23.23	23.26		23.86	23.91		0.90689
15-3	23.29			23.96
16-5	22.62	22.665		23.51	23.56		0.765248
16-5	22.71			23.61
17-1	23.05	23.06		23.58	23.6		0.978742
17-1	23.07			23.62
17-2	22.98	22.96		24.08	24.05		0.6685
17-2	22.94			24.02
17-3	23.48	23.45		24.13	24.14		0.882091
17-3	23.42			24.15
PN SO AT	GAPDH Ct	Average GAPDH Ct (technical replicates)		Test Gene Ct	Average test Gene Ct (technical replicates)		ddCt PN SO AT
19-1	23.3	23.305		23.76	23.755		1.04174
19-1	23.31			23.75
19-3	23.52	23.465		23.6	23.55		1.34164
19-3	23.41			23.5
20-4	23.01	23.115		23.82	23.97		0.786762
20-4	23.22			24.12
20-5	23.21	23.29		24.3	24.36		0.677832
20-5	23.37			24.42
22-5	22.67	22.815		23.66	23.87		0.684916
22-5	22.96			24.08

## Sheet: S2 Fig B NTCP
RT-PCR Analysis Spreadsheet		NTCP
Negative Control
Chow WT	GAPDH Ct	Average GAPDH Ct (technical replicates)	Average GAPDH Ct (Biological Replicates)	Test Gene Ct	Average test Gene Ct (Technical Replicates)	Average Test Gene Ct (Biological Replicates)	ddCt Negative Control
1-1	20.06	20.52	20.447	20.09	20.52	20.589	1.10343
1-1	20.98			20.95
1-2	19.83	20.315		19.98	20.43		1.01889
1-2	20.8			20.88
1-3	19.85	20.28		20.14	20.53		0.927873
1-3	20.71			20.92
2-4	20.95	20.83		21.02	20.955		1.01185
2-4	20.71			20.89
2-5	20.48	20.29		20.67	20.51		0.94737
2-5	20.1			20.35
PN S	GAPDH Ct	Average GAPDH Ct (technical replicates)		Test Gene Ct	Average test Gene Ct (technical replicates)		ddCt PN S
3-1	19.43	19.495	19.397	20.14	20.205	19.846	0.674551
3-1	19.56			20.27
5-1	19.08	19.1		19.68	19.67		0.743291
5-1	19.12			19.66
5-2	19.02	19.255		19.42	19.6		0.868742
5-2	19.49			19.78
6-4	19.33	19.59		19.66	19.82		0.940826
6-4	19.85			19.98
6-5	19.73	19.545		20.09	19.935		0.842063
6-5	19.36			19.78
PN FO	GAPDH Ct	Average GAPDH Ct (technical replicates)		Test Gene Ct	Average test Gene Ct (technical replicates)		ddCt PN FO
7-1	20.84	20.56		21.26	21.03		0.79664
7-1	20.28			20.8
7-2	20.83	21.27		21.41	21.855		0.735603
7-2	21.71			22.3
7-3	20.11	20.35		20.95	21.2		0.612168
7-3	20.59			21.45
8-4	19.96	19.73		20.14	19.925		0.96393
8-4	19.5			19.71
9-1	20.31	20.28		20.82	20.785		0.777546
9-1	20.25			20.75
PN FO P	GAPDH Ct	Average GAPDH Ct (technical replicates)		Test Gene Ct	Average test Gene Ct (technical replicates)		ddCt PN FO P
11-1	20.37	20.26		20.95	20.87		0.722966
11-1	20.15			20.79
11-2	20.21	20.43		20.83	21.055		0.715488
11-2	20.65			21.28
11-3	20.73	20.75		21.29	21.26		0.774856
11-3	20.77			21.23
12-4	19.18	19.44		19.9	20.085		0.705638
12-4	19.7			20.27
14-5	19.17	19.425		19.89	20.12		0.681601
14-5	19.68			20.35
PN SO	GAPDH Ct	Average GAPDH Ct (technical replicates)		Test Gene Ct	Average test Gene Ct (technical replicates)		ddCt PN SO
15-3	19.58	19.475		19.82	19.725		0.927873
15-3	19.37			19.63
16-5	19.49	19.245		22.47	22.205		0.141807
16-5	19			21.94
17-1	19.93	19.99		20.11	20.165		0.977386
17-1	20.05			20.22
17-2	19.65	20.02		19.96	20.325		0.893166
17-2	20.39			20.69
17-3	20.15	20.26		20.46	20.52		0.921464
17-3	20.37			20.58
PN SO AT	GAPDH Ct	Average GAPDH Ct (technical replicates)		Test Gene Ct	Average test Gene Ct (technical replicates)		ddCt PN SO AT
19-1	19.99	20.13		20.51	20.665		0.761544
19-1	20.27			20.82
19-3	19.95	19.835		20.06	19.965		1.00835
19-3	19.72			19.87
20-4	19.65	19.69		20.14	20.16		0.79664
20-4	19.73			20.18
20-5	19.77	19.875		20.12	20.215		0.871758
20-5	19.98			20.31
22-5	19.33	19.33		19.62	19.62		0.902501
22-5

## Sheet: S2 Fig C MRP3
RT-PCR Analysis Spreadsheet		MRP3
Chow WT	GAPDH Ct	Average GAPDH Ct (technical replicates)	Average GAPDH Ct (Biological Replicates)	Test Gene Ct	Average test Gene Ct (Technical Replicates)	Average Test Gene Ct (Biological Replicates)	ddCt Negative Control
1-1	23.04	23.225	22.968	26.59	26.62	26.865	1.41618
1-1	23.41			26.65
1-2	22.43	22.515		27	27.045		0.644834
1-2	22.6			27.09
1-3	22.88	23		26.67	26.87		1.01889
1-3	23.12			27.07
2-4	23.08	23.185		27.23	27.305		0.856782
2-4	23.29			27.38
2-5	22.91	22.915		26.48	26.485		1.2544
2-5	22.92			26.49
PN S	GAPDH Ct	Average GAPDH Ct (technical replicates)		Test Gene Ct	Average test Gene Ct (technical replicates)		ddCt PN S
3-1	22.46	22.495	22.402	26.86	26.87	26.891	0.717972
3-1	22.53			26.88
5-1	22.14	22.17		26.79	26.76		0.618566
5-1	22.2			26.73
5-2	22.35	22.485		26.69	26.8		0.748461
5-2	22.62			26.91
6-4	22.78	22.67		27.28	27.135		0.674551
6-4	22.56			26.99
6-5	22.25	22.19		26.93	26.89		0.573156
6-5	22.13			26.85
PN FO	GAPDH Ct	Average GAPDH Ct (technical replicates)		Test Gene Ct	Average test Gene Ct (technical replicates)		ddCt PN FO
7-1	23.09	23.175		26.43	26.505		1.48144
7-1	23.26			26.58
7-2	23.39	23.62		27.54	27.93		0.75106
7-2	23.85			28.32
7-3	22.83	22.89		27.81	27.965		0.441964
7-3	22.95			28.12
8-4	22.72	22.755		25.79	25.745		1.87514
8-4	22.79			25.7
9-1	22.9	22.905		25.92	25.875		1.90132
9-1	22.91			25.83
PN FO P	GAPDH Ct	Average GAPDH Ct (technical replicates)		Test Gene Ct	Average test Gene Ct (technical replicates)		ddCt PN FO P
11-1	23.22	23.255		26.99	27.005		1.10726
11-1	23.29			27.02
11-2	23.32	23.325		26.95	26.965		1.19499
11-2	23.33			26.98
11-3	23.44	23.35		26.74	26.54		1.63241
11-3	23.26			26.34
12-4	22.61	22.71		25.71	25.73		1.83655
12-4	22.81			25.75
14-5	22.9	23		26.13	26.23		1.58777
14-5	23.1			26.33
PN SO	GAPDH Ct	Average GAPDH Ct (technical replicates)		Test Gene Ct	Average test Gene Ct (technical replicates)		ddCt PN SO
15-3	22.43	22.435		26.69	26.66		0.79664
15-3	22.44			26.63
16-5	21.94	22.025		26.55	26.59		0.629379
16-5	22.11			26.63
17-1	22.09	22.08		26.52	26.5		0.695923
17-1	22.07			26.48
17-2	22.46	22.53		27.98	27.975		0.341984
17-2	22.6			27.97
17-3	22.97	22.975		28.78	28.85		0.253842
17-3	22.98			28.92
PN SO AT	GAPDH Ct	Average GAPDH Ct (technical replicates)		Test Gene Ct	Average test Gene Ct (technical replicates)		ddCt PN SO AT
19-1	22.16	22.35		27.6	27.67		0.372936
19-1	22.54			27.74
19-3	22.68	22.705		27.02	27.08		0.717972
19-3	22.73			27.14
20-4	22.78	22.835		28.4	28.345		0.326918
20-4	22.89			28.29
20-5	22.65	22.715		27.82	28.035		0.372936
20-5	22.78			28.25
22-5	22.02	22.335		27.19	27.49		0.418123
22-5	22.65			27.79

## Sheet: S2 Fig D MRP2
RT-PCR Analysis Spreadsheet		MRP2
Chow WT	GAPDH Ct	Average GAPDH Ct (technical replicates)	Average GAPDH Ct (Biological Replicates)	Test Gene Ct	Average test Gene Ct (Technical Replicates)	Average Test Gene Ct (Biological Replicates)	ddCt Negative Control
1-1	23.23	23.23	21.832	24.43	24.43	23.372	1.26576
1-1
1-2	23.92	22.3		24.75	23.425		1.3333
1-2	20.68			22.1
1-3	20.89	21.015		22.51	22.65		0.936272
1-3	21.14			22.79
2-4	21.31	21.405		23.21	23.36		0.750019
2-4	21.5			23.51
2-5	21.3	21.21		23.04	22.995		0.843816
2-5	21.12			22.95
PN S	GAPDH Ct	Average GAPDH Ct (technical replicates)		Test Gene Ct	Average test Gene Ct (technical replicates)		ddCt PN S
3-1	24.89	23.365	21.389	24.95	23.975	22.62	1.90528
3-1	21.84			23
5-1	20.4	20.405		22.12	22.095		0.90125
5-1	20.41			22.07
5-2	23.08	22.34		23.65	23.155		1.6529
5-2	21.6			22.66
6-4	20.32	20.285		21.96	21.945		0.920188
6-4	20.25			21.93
6-5	20.55	20.55		21.93	21.93		1.11729
6-5
PN FO	GAPDH Ct	Average GAPDH Ct (technical replicates)		Test Gene Ct	Average test Gene Ct (technical replicates)		ddCt PN FO
7-1	23.65	22.95		24.77	24.31		1.13288
7-1	22.25			23.85
7-2	21.37	21.515		24.07	24.14		0.471392
7-2	21.66			24.21
7-3	21.09	21.255		24.25	24.42		0.32421
7-3	21.42			24.59
8-4	20.82	20.835		22.18	22.195		1.13288
8-4	20.85			22.21
9-1	21.06	21.055		22.26	22.235		1.28343
9-1	21.05			22.21
PN FO P	GAPDH Ct	Average GAPDH Ct (technical replicates)		Test Gene Ct	Average test Gene Ct (technical replicates)		ddCt PN FO P
11-1	22.93	22.65		24.17	23.96		1.17283
11-1	22.37			23.75
11-2	21.6	21.58		23.2	23.23		0.926588
11-2	21.56			23.26
11-3	21.2	21.335		22.79	22.83		1.03168
11-3	21.47			22.87
12-4	20.94	21.445		22.5	22.83		1.11342
12-4	21.95			23.16
14-5	20.42	20.77		21.96	22.265		1.03168
14-5	21.12			22.57
PN SO	GAPDH Ct	Average GAPDH Ct (technical replicates)		Test Gene Ct	Average test Gene Ct (technical replicates)		ddCt PN SO
15-3	22.9	22.225		23.94	23.43		1.26138
15-3	21.55			22.92
16-5	20.09	20.045		21.9	21.88		0.815072
16-5	20			21.86
17-1	20.66	20.7		22.42	22.425		0.879649
17-1	20.74			22.43
17-2	20.6	20.42		22.96	22.65		0.619854
17-2	20.24			22.34
17-3	21.18	21.2		22.92	22.945		0.867539
17-3	21.22			22.97
PN SO AT	GAPDH Ct	Average GAPDH Ct (technical replicates)		Test Gene Ct	Average test Gene Ct (technical replicates)		ddCt PN SO AT
19-1	24.63	23.29		25.25	24.44		1.31039
19-1	21.95			23.63
19-3	21.06	20.995		22.86	22.755		0.858565
19-3	20.93			22.65
20-4	20.8	21.035		23.02	23.165		0.664343
20-4	21.27			23.31
20-5	20.93	21.11		22.99	23.215		0.675955
20-5	21.29			23.44
22-5	20.19	20.645		22.24	22.605		0.747425
22-5	21.1			22.97
